# Supplementary material for: Depicting the Core Transcriptome Modulating Multiple Abiotic Stresses Responses in Sesame (Sesamum indicum L.)
Source: Int J Mol Sci. 2019 Aug 13;20(16):3930. doi: 10.3390/ijms20163930 (PMC6721054; doi:10.3390/ijms20163930)
Supplement: Supplementary file 1 [file ijms-20-03930-s001.zip]

Archive with 6 entries (6 files):
- Figure S1.pdf
- ijms-557269 - supplementary .docx
- Table S1.xlsx
- Table S2.xlsx
- Table S3.xlsx
- Table S4.xlsx
