# Supplementary material for: Depicting the Core Transcriptome Modulating Multiple Abiotic Stresses Responses in Sesame (Sesamum indicum L.)
Source: Int J Mol Sci. 2019 Aug 13;20(16):3930. doi: 10.3390/ijms20163930 (PMC6721054; doi:10.3390/ijms20163930)
Supplement: Supplementary file 1 [file ijms-20-03930-s001.zip › Table S1.xlsx]

## Sheet: Feuil1
Table S1. List of the primers used for qRT-PCR experiments in sesame and Arabidopsis thaliana.
Gene ID	Forward primer	Reverse primer
SIN_1005719	CCCCAGTGTAAATGCT	ATGCCGAAGTCAAAGT
SIN_1022469	GGTTGCTCCCAATCCC	TTCCGTCCGCTGTAGG
SIN_1011474	CAACACCAGGGCTTTC	CACTCCATTCCCATCAA
SIN_1018077	TTCAGCGATTGGATTT	TTTGGCGAAGTGTTTT
SIN_1019640	CCTTCCCTCAAATCCC	CTTGCCCATAGCCCTC
SIN_1026650	CGATACAGACGGGATG	GTCGCAGTAGTATTGGTC
SIN_1010546	CACCAATCACCCGTAT	CAATCAATCGCATCAC
SIN_1010704	TGGGCTTGGCTTCTTT	GGTGGTGGCGAGTGAT
SIN_1005616	GTGGATGTTCCTGGGTT	ATTCCCGCCTTTACCT
SIN_1002759	GTATGGGCAGAAAGAC	AGAAATGGGAGAACAG
SIN_1002615	CTCAGCGTTGGTTTGG	CCTCTTGACGGCGATT
SIN_1022470	CTTGGCTCTTCTTTCC	TCTTCACGGTATCTGTTG
SIN_1018101	TGCGAGAAGAGTAGGC	GGAGGGCTTTGTTTAG
SIN_1009878	CCCCAAATCTTCCTTA	GCTTTCGTATTCCACTC
SIN_1012089	GAACCACGAAGAACTG	AGACGCCCTTGTAATC
SIN_1025523	GTAAACGGCGTGCTGA	CGTATCGCTGTTCTCC
SIN_1011658	GACAGGCGTTTGCTAC	GGAGATCGGTGTTTGG
SIN_1009704	GCAGCCGTGTTCATAG	TCACCACATCGCATTT
SIN_1022422	CTCCGTCCACTTCTCA	ACAACTTTACTTGCCCTA
SIN_1022297	GATGGGAGGCAGTGGT	TCGGTGGATTATGGGT
SIN_1004928	ATGTTTACCCGCTTGTG	TTGCGTAGGCTGTGCT
SIN_1026079	GGAGGACTCAAAGTAGGG	GAGGGTTCACCAATGTAA
SIN_1026706	AGAATGGGTCCAAATCC	CGTGCCTCGGTGTATG
SIN_1011681	GGTGTTCATCTGGGAGTT	GGTTCTTGACGGCATT
SIN_1006816	CTCCTAAATCCACCCTC	GCAACGAAATCTTGTCTA
SIN_1005683	GTTCTCCAAGTCCTCCCG	TTCCCATCAACAACCTCAAT
SIN_1010771	CCCACAAACGAGAACG	GGCACCCTACCAACACT
SIN_1026747	GGAGTGAGGAGGAGCA	TGATAGCCACAGGATAAGT
SIN_1002657	TGAGAAATGAACAGGGTA	CCAGAGGAACAGGAGG
SIN_1022124	CCCGAGAAGCAGAGGT	GCGAAGCCACAAGGAG
SIN_1006852	TTACGGCGAGAAGAGT	TCACCAGCAATGACAAC
SIN_1012570	CTGGGCACCTACAACA	TTACTTCACCCGCATT
SIN_1026400	GGTGGAATCAACTAACG	CTGCTCCTGCCTAATG
SIN_1005867	AAAACACCAGGTAAGG	GAGGACCAGCAAGTAA
SIN_1021654	TCCGTGAGTGAGGTCC	TGTAGTTTCCCGAGCC
SIN_1009807	ACTACCACGGGATAGACAT	TATTCGGGACACCACC
SIN_1025457	GTCGCACCGTTCACTG	CATTTGGAGCGGATAAG
SIN_1012609	GTGGCGGTGGATGAAA	GACGGATGCGATGGAG
SIN_1018441	AAGCCTAAGCCAAACTG	ATCAACCCACCAAGCA
SIN_1010649	CAGGACGATGATACGC	TACTCCAAAGCCAGCA
SIN_1016615	AGATGTAGAAAGGCAGAG	GTGATCGGAGATAGCG
SIN_1026496	GCCACCTCCGTAGAAT	CAGGCAAGGACAACAA
SIN_1022433	TCGGGACCTGATGCTG	GCTTGCTCGCCTTTAT
SIN_1026660	AGCCAAAGGACAGAGC	ATCCCTCCACAACAGC
SIN_1012459	TTGTGGTTCTAAAGGGTA	TTCATAGGTGGCTTGG
SIN_1025414	TCAATCACAAGCCACT	AACCTTAGCCTAGCAC
SIN_1022125	TAGCGGTTATTGTTCG	GGTGGGATTTGGAGTA
SIN_1021977	TGAAGGATTTGGCTAC	GGCTTTCGTCTATGTC
SIN_1018435	GGTTGTTACTTGGGTTG	CCTTAGGGAGGGTCTT
SIN_1018058	TGTATCTTCTGGTGGGC	AGGATGGGTCGTTGGA
SIN_1005329	TTATCGTAAGCCAAAGC	GAACTACAGAGGCGTGAG
