# Supplementary material for: Depicting the Core Transcriptome Modulating Multiple Abiotic Stresses Responses in Sesame (Sesamum indicum L.)
Source: Int J Mol Sci. 2019 Aug 13;20(16):3930. doi: 10.3390/ijms20163930 (PMC6721054; doi:10.3390/ijms20163930)
Supplement: Supplementary file 1 [file ijms-20-03930-s001.zip › Table S2.xlsx]

## Sheet: Table S2
Table S2. Expression value (FPKM) of the 543 genes representing the core abiotic-stress responsive genes in sesame and their predicted function. ST = salt tolerant genotype, SS = salt sensitive genotype, WT = waterlogging tolerant genotype, DS = drought sensitive genotype, DT = drought tolerant genotype, OS = osmotic sensitive genotype, OT = osmotic tolerant genotype.
Gene ID	ST_CK	ST_2h	ST_6h	ST_12h	ST_24h	SS_CK	SS_2h	SS_6h	SS_12h	SS_24h	WT_CK	WT_9h	DS_CK	DS_1d	DS_2d	DS_3d	DT_CK	DT_1d	DT_2d	DT_3d	OS_CK	OT_CK	OS_7d	OT_7d	Gene predicted function
SIN_1000893	0.576955	2.56341	2.55686	2.07235	1.62634	0.431485	5.13372	7.75365	5.90587	7.54739	10.6099	0.991182	10.7733	15.6533	15.98	48.49	9.19	7.86	25.4233	63.3833	4.44667	2.16667	0.47	2.36667	putative methylesterase 11, chloroplastic [Sesamum indicum]
SIN_1000897	2.2617	80.3342	43.5964	97.2475	79.2518	2.08841	139.358	37.3006	80.636	58.5567	9.96626	1.45696	2.45	25.7333	20.6833	14.98	2.13667	31.7633	31.1467	13.0767	2.61667	6.45667	10.25	9.75667	NA
SIN_1001365	105.763	241.008	327.144	241.708	158.454	225.557	318.17	299.494	304.893	226.487	7.83375	3.39958	1.59667	11.6467	6.58667	7.10667	0.45	18.09	6.86667	7.76333	86.29	32.2033	24.66	19.46	NA
SIN_1001467	1.96632	6.90357	6.24438	7.13902	4.09596	3.77872	20.644	6.30713	9.15425	6.43019	67.8581	256.632	27.8	21.0733	34.2333	66.7	29.2067	25.1433	38.6533	83.6833	22.3267	27.3267	160.383	72.2167	pyruvate kinase, cytosolic isozyme [Sesamum indicum]
SIN_1001537	14.3274	9.49029	11.664	22.8131	14.299	21.8842	11.2854	8.6583	23.5847	10.4777	81.6859	31.6592	72.3667	41.1533	41.98	28.19	66.8467	61.3367	38.0667	20.2	75.6033	20.62	51.5533	82.63	BES1/BZR1 homolog protein 4-like [Sesamum indicum]
SIN_1001618	0.334292	2.23436	0.384287	0.497644	0.640554	0.0781614	9.49155	0.300683	0.220374	0.539931	4.36797	17.2834	2.1	3.40333	6.70667	53.5933	1.61333	5.08333	3.97	62.4033	0.586667	0.0166667	14.0967	0.493333	ethylene-responsive transcription factor ERF96 [Sesamum indicum]
SIN_1001772	0.148532	0.511613	0.374489	0.611794	0.393019	0.137321	0.545214	0.171641	0.23629	1.24763	0.964573	0.0979079	0.143333	0.7	2.15	13.71	0.13	0.606667	4.59	29.5667	0.163333	0.08	1.63	0.0566667	ABC transporter B family member 9-like [Sesamum indicum]
SIN_1002256	0.453594	4.06129	8.01506	13.0074	2.75452	2.85533	71.54	148.348	32.2093	209.189	927.561	347.286	1249.29	498.013	324.503	976.677	1169.28	103.2	574.687	879.063	88.3	49.4767	109.593	199.86	NA
SIN_1002277	7.74337	2.65328	2.74619	4.12954	4.28046	6.3521	1.82799	2.7276	2.0726	2.2663	30.9647	12.9277	33.9767	9.56	9.07667	5.19667	21.2667	9.95	7.20667	1.9	7.19333	18.98	7.39667	61.5067	protein NLP2 [Sesamum indicum]
SIN_1002541	0	0.00710692	0	0.0115455	0	0.0113081	0.0868341	0.0897242	0.0516881	0.209726	12.1675	4.69225	12.5333	5.82	2.42667	4.52	11.8433	2.28	2.42	0.913333	0.66	0.106667	0.506667	0.433333	cellulose synthase-like protein G2 [Sesamum indicum]
SIN_1002560	2.86396	15.7411	28.6394	27.5246	4.90951	3.96328	6.14982	49.4743	20.0466	6.18937	45.628	12.2707	34.79	15.5133	12.54	8.46667	35.6233	14.32	11.4467	3.12	205.183	58.7267	52.61	39.1667	uncharacterized protein LOC1517165 [Sesamum indicum]
SIN_1002615	1.07186	1.04079	0.569472	0.600811	0.422936	5.63012	7.13934	6.06825	2.73933	4.04294	73.982	24.5594	24.0033	9.06	14.29	12.8467	29.8233	14.4033	14.0767	12.0067	11.67	1.01333	19.8233	9.90667	NA
SIN_1002657	0.00684256	0.0292385	0.175586	0.0831857	0.0353554	0.146197	0.274453	0.589729	0.743238	0.363633	5.83246	1.24429	8.53667	0.83	0.193333	0.166667	4.89333	0.78	0.346667	0.143333	6.16333	2.78667	2.84	2.92333	NA
SIN_1002759	0.287759	1.89442	0.38342	0.569231	0.743716	0.348439	4.61665	1.4526	0.761935	1.75117	402.116	162.034	42.5067	5.16333	13.1233	19.7767	34.9233	14.6533	13.7067	8.49	92.9067	2.12	189.563	43.1767	probable WRKY transcription factor 53 [Sesamum indicum]
SIN_1002768	1.31114	8.7563	2.39321	3.5191	2.46249	0.751487	4.42826	3.5562	3.82535	1.87233	39.9689	11.4685	1.12333	7.16333	4.02667	1.42333	1.63	16.7733	2.80333	0.09	39.6133	1.78667	74.5033	18.2467	NA
SIN_1002793	16.452	73.9961	72.6042	25.5312	7.62282	13.3131	103.895	54.2688	28.2515	7.42894	163.617	13093	292.933	1.12667	1.39	19.2133	112.543	0.81	1.53	6.80667	225.677	205.91	6745.61	1390.53	major allergen Pru ar 1-like [Sesamum indicum]
SIN_1002858	20.0867	37.2751	19.33	27.4024	23.5835	20.255	60.6595	53.8166	31.26	167.677	38.4934	162.652	152.327	88.3	437.737	1826.21	170.22	92.44	583.633	1796.34	1.22333	0.223333	17.6767	7.13	glutathione transferase GST 23-like [Sesamum indicum]
SIN_1002934	1.73914	3.44609	3.65219	2.33233	3.40958	2.60992	7.12896	5.62372	4.14155	7.87138	6.33224	24.6247	29.4333	32.9167	33.17	57.21	38.93	37.8333	43.2333	98.2267	8.32	6.17	25.7	9.74	cytochrome P45 CYP736A12-like [Sesamum indicum]
SIN_1003097	0.523622	4.82756	12.3614	3.93539	11.5337	0.609677	1.30594	13.2229	3.73387	8.52491	26.4354	370.71	19.5033	11.0233	32.9233	39.2367	9.37333	50.91	29.9767	40.2233	9.75333	1.48667	52.7	45.5733	uncharacterized protein LOC1517665 [Sesamum indicum]
SIN_1003190	0.621728	0.763767	0.73466	2.16756	2.68744	0.0658075	0.295429	0.293206	0.871621	1.25651	0.798005	0.138523	0.723333	6.43333	1.32667	2.26667	0.436667	11.6967	2.34	2.63333	0.163333	0.186667	0.183333	4.00667	NA
SIN_1003210	195.349	347.393	321.184	439.83	364.308	149.604	335.434	363.795	563.574	436.824	159.771	824.553	34.8833	126.64	104.243	167.13	24.6333	67.7667	114.587	100.44	28.37	107.75	189.227	81.0033	uncharacterized protein LOC1516745 [Sesamum indicum]
SIN_1003219	0.0641178	0.128329	0.131915	0.0764865	0.13779	0.150902	0.291065	0.67368	0.23658	0.763664	52.727	16.1359	10.3467	22.1367	34.17	65.42	6.08333	26.1633	78.0267	245.463	4.41	0.873333	12.1	3.06667	ankyrin repeat-containing protein At3g1236-like [Sesamum indicum]
SIN_1003248	7.34784	20.8591	7.02202	6.98837	6.8997	8.62823	95.9416	24.7206	15.0725	33.5316	204.01	93.4112	163.847	144.357	136.123	121.203	174.373	128.533	73.06	25.38	160.207	37.46	130.02	128.533	probable carboxylesterase 15 isoform X1 [Sesamum indicum]
SIN_1003294	0	0.07358	0.0764463	0.0429003	0.00787886	0.0187057	0.510152	0.299099	0.31776	1.22309	4.34531	152.573	8.08	5.89	4.57667	35.42	8.56667	2.55333	7.96333	42.0033	7.82333	6.27	33.89	19.25	uncharacterized protein LOC15163636 [Sesamum indicum]
SIN_1003327	0.718102	0.759417	1.14818	0.605578	0.346192	0.751054	1.60585	1.72797	0.979625	2.13179	18.8849	38.9738	13.36	3.55	4.26	22.53	6.25333	0.656667	0.956667	1.35	32.83	7.77333	79.5633	16.84	NA
SIN_1003365	18.9335	40.5685	53.919	52.6056	25.9304	26.3266	68.2175	56.5852	88.1792	28.0876	148.578	303.121	136.38	95.58	131.87	189.71	160.84	76.9867	140.85	191.967	60.0767	32.3133	124.06	49.3133	NA
SIN_1003530	5.29165	6.06321	5.91202	7.90427	4.81561	6.72687	16.7186	7.40414	12.9836	7.89699	72.763	584.751	92.44	43.79	108.35	390.32	38.23	55.0067	104.077	367.563	1.78667	15.35	65.5833	49.8233	probable 2-aminoethanethiol dioxygenase [Sesamum indicum]
SIN_1003632	0.896528	13.4524	12.6158	15.0275	19.0905	1.47928	20.4484	17.057	12.6064	22.2787	7.85995	1.45696	1.01333	11.96	6.21	5.76333	1.22	10.8533	6.56333	2.55667	25.0833	3.26667	39.78	25.78	NA
SIN_1003657	0.191581	1.47788	2.40562	1.24813	0.926501	0.791087	6.50212	5.27845	3.1025	6.20483	236.98	94.8926	350.423	14.87	3.22	9.24667	253.757	8.99333	4.92667	11.8667	1016.71	486.88	282.997	612.387	major allergen Pru av 1-like [Sesamum indicum]
SIN_1003941	0.483291	0.496493	1.27655	2.04815	2.5505	1.0015	1.19277	0.783542	2.42125	1.95333	10.6994	1.24592	11.1967	4.46	1.88667	1.52667	9.15	2.81667	2.83	0.523333	20.3833	9.73	1.5	4.39	NA
SIN_1003948	0.0356525	0.38411	0.213435	0.270544	0.014606	0.0821355	2.58732	2.51807	0.79427	4.53172	70.6688	7.34142	52.0667	41.6233	36.6033	32.2867	68.8033	12.5467	41.8633	10.3633	28.1267	12.3467	3.93667	8.37333	cytochrome P45 81E8-like [Sesamum indicum]
SIN_1004161	0.331395	0.73853	0.653014	0.170053	0.159976	0.0146205	1.98929	2.08741	0.0980798	3.99782	44.8937	19.5295	9.49667	18.88	50.79	184.02	21.4	13.3033	68.1833	161.86	0.0766667	0.00666667	1.39333	0.23	probable WRKY transcription factor 75 [Sesamum indicum]
SIN_1004185	28.1432	16.8893	13.1479	9.72124	8.8542	30.0497	19.7387	16.8323	31.2772	27.2453	9.38624	3.67629	39.67	152.94	2.12667	1.47333	26.5667	149.72	2.23667	1.21333	11.5667	24.4567	2.28	13.5867	mavicyanin [Sesamum indicum]
SIN_1004189	9.04105	14.8149	21.739	20.2888	12.3123	8.24087	13.5339	24.9524	20.4245	17.6932	29.6867	67.7398	19.6433	26.28	33.4467	52.54	20.25	27.3767	31.4367	46.1233	5.68667	7.30667	15.7467	12.3733	NA
SIN_1004211	5.64994	2.30408	2.68864	2.85541	2.19906	11.0644	8.39708	9.43577	6.03268	5.89875	9.4924	3.56051	49.0133	19.1933	24.0133	27.58	84.9167	20.29	25.2667	19.95	22.38	113.087	3.09	10.4033	glyceraldehyde-3-phosphate dehydrogenase, cytosolic-like [Sesamum indicum];gi|74711395|ref|XP_1198827.1|//PREDICTED
SIN_1004244	10.2315	20.5754	18.1585	14.0779	52.7533	4.81914	17.8199	20.4985	23.6002	47.8091	11.7206	3.29959	2.14	25.6133	10.8133	15.4	3.01333	16.3267	18.42	24.1367	28.35	15.6467	8.5	13.74	uncharacterized protein LOC1516598 isoform X1 [Sesamum indicum];gi|74772861|ref|XP_1183366.1|//PREDICTED
SIN_1004338	38.1755	66.3534	15.0074	26.7267	674.571	47.9092	82.072	14.9552	90.159	598.645	6.55867	17.0445	2.04333	12.3033	8.84667	3.42667	1.57667	69.4467	16.15	0.983333	0.753333	1.28667	6.08667	3.96667	NA
SIN_1004401	1069.45	1900.14	966.582	624.75	1338.6	1575.48	3734.39	1347.41	872.536	1400.55	424.588	91.7887	510.703	202.927	75.9	40.04	297.58	243.753	127.107	16.8133	644.253	1448.67	90.9933	913.31	aquaporin PIP2-4-like [Sesamum indicum]
SIN_1004451	0	0.0485575	0.0907224	0.00851268	0.0387113	0.0275478	0.315656	0.332948	0.445295	0.396122	5.97231	0.24331	9.80667	0.993333	1.03333	0.0633333	8.7	0.776667	0.593333	0.123333	0.486667	1.78	0.09	4.53	heparan-alpha-glucosaminide N-acetyltransferase-like [Sesamum indicum]
SIN_1004507	0.353513	0.33788	0.901252	1.36271	0.505407	0.290727	0.696619	1.19094	1.13062	0.631019	0.731719	3.91256	37.9633	59.9267	97.99	76.3933	39.8667	53.4433	81.5433	56.8633	3.61667	1.42	21.1533	4.32667	NA
SIN_1004520	3.43855	19.8683	25.588	14.7031	34.3021	2.87296	17.296	25.1328	12.4614	34.9134	26.7656	3.06865	11.3967	26.4633	24.36	20.0433	10.7967	23.8567	26.21	22.9367	81.2933	60.59	28.89	53.6567	NA
SIN_1004560	20.0809	9.05764	6.15066	11.1097	9.1603	23.3647	12.0137	7.06762	14.4569	8.73462	12.5824	4.88865	35.03	18.93	11.15	3.12333	39.0267	17.81	9	1.14667	17.5833	22.4167	6.65	16.6633	probable receptor-like serine/threonine-protein kinase At4g345 [Sesamum indicum]
SIN_1004574	0.20632	0.41502	0.41342	0.180656	1.17896	0.0790319	0.239513	0.257173	0.170474	0.336558	3.17769	12.6322	3.84	0.546667	0.236667	2.93333	2.04	1.9	0.313333	20.7033	0.433333	0.07	2.24333	2.42667	UPF496 protein At4g3432-like [Sesamum indicum]
SIN_1004665	0.107983	0.327408	0.364362	0.366462	0.497315	0.153794	1.8519	4.12591	0.535454	6.178	59.3517	23.898	12.1567	6.76333	11.03	56.18	11.9	4.25667	27.46	85.46	6.61667	0.446667	8.33667	4.06	uncharacterized protein LOC15176162 [Sesamum indicum]
SIN_1004921	0.026275	0.301731	1.95309	3.16866	2.44676	0.0357087	0.921771	0.780358	5.11413	2.14655	6.57433	1.26496	0.01	5.51667	1.74	2.34333	0.01	15.3233	7.69333	3.87333	0.18	0.766667	1.85667	2.54333	NA
SIN_1004928	0.103268	0.0307966	0	0	0.0446945	0	0.0837001	0.967071	0.130617	1.17158	10.1005	2166.82	165.347	23.8967	126.727	806.433	45.5667	59.2333	128.007	889.28	3.02	99.57	4435.49	959.357	uncharacterized protein LOC1517754 [Sesamum indicum]
SIN_1004960	25.3968	18.7106	22.6775	22.0907	14.7359	32.7039	16.3352	24.2367	21.1894	13.1197	16.3556	6.9027	17.81	7.77333	10.7467	2.93667	24.1667	8.73333	6.76	0.52	19.09	23.23	5.49667	13.1433	65-kDa microtubule-associated protein 1 [Sesamum indicum]
SIN_1004965	0.84752	3.18407	7.51197	11.7837	11.543	2.96852	4.33102	3.38436	23.1509	11.2966	40.1731	10.7653	22.7367	85.1267	19.97	5.62667	15.17	113.39	21.9667	1.18333	8.76	4.23	9.11333	27.5633	glucan endo-1,3-beta-glucosidase 13 [Sesamum indicum]
SIN_1005072	41.0172	21.8756	16.8355	14.8585	17.3686	44.0596	19.1107	22.1338	14.4577	14.8436	27.0182	281.363	29.6033	11.7867	12.12	22.0967	32.33	14.66	11.8767	11.3133	7.18667	21.8367	46.2633	30.6133	uncharacterized protein LOC15157568 [Sesamum indicum]
SIN_1005121	86.4979	143.174	88.3138	35.0988	36.7497	37.8665	103.901	76.63	19.1096	49.5441	8.15072	47.5155	37	93.5033	66.1367	113.607	16.8667	62.5167	119.84	328.617	168.377	98.21	413.34	76.7067	uncharacterized protein LOC15157526 [Sesamum indicum]
SIN_1005126	0.282826	0.470657	0.713417	0.429153	0.324576	0.303496	0.588007	1.08915	0.472736	0.661161	0.72248	3.55411	0.52	1.13333	6.16333	27.7333	0.993333	1.03	7.31667	47.6767	0.996667	0.573333	27.1533	0.95	uncharacterized protein LOC1515759 [Sesamum indicum]
SIN_1005342	4.27789	15.3012	13.5059	6.68261	2.5462	3.60989	41.8929	15.7916	8.09977	6.33476	119.141	39.7581	33.06	29.9767	39.6	74.4767	37.5833	18.82	34.7133	43.84	63.5367	9.22333	46.8567	30.08	NA
SIN_1005516	16.5479	5.83773	6.27494	6.57644	4.66758	8.37702	2.3385	8.13911	4.81633	4.72508	0.688849	4.12533	10.6267	2.49	1.16	1.25667	9.02667	2.79667	1.23	0.313333	47.1633	59.1267	25.5333	20.92	protein ALUMINUM SENSITIVE 3 [Sesamum indicum]
SIN_1005524	0.114327	0.459602	0.161301	0.32799	0.742126	0.0935822	1.26917	0.626236	0.353189	1.24521	270.943	118.331	78.3433	54.1633	36.9433	51.57	63.9833	30.4733	28.9233	29.78	25.24	3.25333	54.5567	35.2233	NA
SIN_1005589	23.13	11.9187	18.459	30.2656	33.6558	24.6235	10.7798	16.5667	42.4917	55.3424	59.2389	12.0758	70.05	42.2467	17.48	37.7233	41.13	39.7633	25.8967	30.36	99.9	52.62	21.13	48.83	NA
SIN_1005606	2.0093	1.57221	2.07255	2.46107	2.45076	0.82382	1.80318	1.40127	1.13723	2.34425	78.7601	4.814	11.8667	54.7867	38.9833	17.7	6.65667	39.2133	33.66	10.33	4.84	3.22667	4.21	7.76667	NA
SIN_1005616	3.22214	9.8703	6.02493	7.42985	306.177	0.163396	0.468066	0.37539	0.314677	11.9873	0.510897	20.015	19.6167	652.7	49.0333	23.07	11.2767	4197.87	197.56	11.9767	0.33	0.583333	22.0067	12.16	NA
SIN_1005683	10.0921	30.8999	67.348	91.2052	280.805	11.1817	16.1856	29.4077	100.713	267.641	55.7707	132.05	107.78	185.22	427.53	96.47	128.94	915.05	482.71	73.6467	16.6367	12.18	28.02	36.8333	NA
SIN_1005719	1.85914	9.48803	4.31984	7.66466	4.58017	3.20466	20.6993	14.4662	10.6043	13.5502	14.7014	6.83562	14.75	20.7133	27.6933	49.36	17.18	13.9333	29.9733	35.6767	19.2133	5.9	10.09	11.8933	NA
SIN_1005867	61.6961	137.35	182.522	30.4627	40.297	56.5097	66.5987	194.002	26.2361	42.6615	0.001	2.80465	0.366667	1.56	10.5433	2.07667	1.43	1.25	4.59667	0.06	66.9167	19.4867	18.3333	10.5633	NA
SIN_1005891	0.560404	3.28192	6.26698	1.90766	101.622	0.257839	1.41017	3.45874	2.16839	106.009	1.93005	6.34588	5.54333	22	28.9633	10.8733	3.59667	75.3567	57.22	5.52333	1.61667	0.596667	19.68	2.43	NA
SIN_1005906	0.428712	4.26272	2.11853	1.71996	0.909376	1.27403	36.4076	14.8733	4.84009	5.99094	21.6762	3.12447	25.3033	4.48333	2.71667	1.05667	12.6167	1.23	1.14333	1.01	17.5733	2.77333	38.57	14.88	hyoscyamine 6-dioxygenase [Sesamum indicum]
SIN_1006019	0.639683	0.502119	0.287708	0.465976	0.362698	1.04954	4.92431	3.02972	1.03407	2.70043	3.34785	11.7651	9.87667	0.406667	0.12	0.293333	10.6967	0.18	0.123333	0.01	7.21667	26.2	2.54	7.73667	probable LRR receptor-like serine/threonine-protein kinase At5g5968 isoform X2 [Nelumbo nucifera]
SIN_1006025	0.00689961	0.12381	0.151033	0.16597	0.0474279	0.265884	7.48561	12.2803	1.76876	15.1167	48.3674	0.930542	120.43	13.46	14.0467	16.3367	124.173	4.44	39.8067	12.48	4.91333	15.4933	0.936667	4.16333	isochorismate synthase, chloroplastic-like [Sesamum indicum]
SIN_1006031	6.11608	4.80559	2.26292	2.16263	7.26943	6.15498	14.4541	10.1958	3.58261	15.9711	15.4481	1.86689	13.0267	26.38	29.82	40.3833	37.7367	27.5433	27.2567	11.0467	0.0966667	0.0566667	0.00333333	0.87	protein NRT1/ PTR FAMILY 2.1-like [Sesamum indicum]
SIN_1006084	2.38886	3.15289	4.26036	4.82903	1.30532	1.75748	7.66138	3.14615	0.872596	1.87083	52.707	6.79916	29.8833	23.7867	12.76	5.49333	24.5133	19.04	7.57667	4.17333	0.07	0.383333	2.01	0.63	4-coumarate--CoA ligase-like 7 [Sesamum indicum]
SIN_1006237	0.110363	4.85377	2.75884	3.95521	0.624003	1.31214	38.4467	75.8339	14.5845	103.762	170.86	19.2376	221.33	100.67	133.653	430.907	270.803	35.2433	270.053	234.36	3.95667	1.8	7.16333	10.0467	NA
SIN_1006243	0.0640713	0.19751	0.238785	0.254241	0.0551686	0.18922	4.79761	7.71472	1.64907	11.0612	120.869	36.6363	271.147	96.3	83.5733	133.05	278.583	29.3133	151.923	179.59	9.92667	7.99	6.83667	17.7933	NA
SIN_1006334	0	0.402793	0.200517	0.00858528	0.148563	0.0546596	3.19062	1.21792	0.275124	1.44632	4.78609	38.0273	39.5767	4.04667	6.43333	37.1867	33.1433	2.13333	6.07	11.0733	115.443	10.3467	112.053	23.8667	cannabidiolic acid synthase-like 1 [Sesamum indicum]
SIN_1006465	6.90606	5.47084	7.79409	11.828	4.2766	10.0388	4.98252	6.84237	9.43767	3.65856	1.37256	5.47992	5	1.05333	1.75	0.366667	7.47	1.98333	2.06667	0.0933333	9.48	32.3667	24.03	9.1	uncharacterized protein LOC1517598 [Sesamum indicum]
SIN_1006577	7.90408	16.8582	10.134	7.12336	4.59226	7.0494	26.7321	46.7624	11.694	18.8727	119.209	15.1436	184.62	129.117	207.433	173.74	185.627	140.133	140.557	64.1667	620.93	33.7667	375.197	345.503	probable calcium-binding protein CML45 [Sesamum indicum]
SIN_1006622	7.93341	5.5183	3.29406	6.53173	9.15307	6.18406	3.04732	3.87693	5.5229	5.81988	15.7578	5.85711	10.9333	4.08667	3.94333	1.09333	5.02	13.7767	2.31333	0.376667	9.13667	4.89333	21.3433	10.7567	NA
SIN_1006699	61.6825	120.356	17.2064	34.8213	32.3934	110.486	375.83	46.0428	48.4867	30.2924	859.553	212.005	686.36	311.693	590.627	774.943	716.583	388.46	484.713	505.7	113.947	77.4867	306.51	206.187	NA
SIN_1006713	0.615843	0.833344	0.842849	1.02529	1.47679	1.42604	6.50153	3.20352	3.24892	6.12988	46.6442	389.638	65.72	12.91	20.0433	38.1467	31.92	12.09	21.69	27.6667	2.60333	3.15667	26.88	12.62	NA
SIN_1006732	1.89884	3.12548	6.89914	3.30973	2.59235	5.8213	27.3983	20.9839	32.2063	10.6176	288.229	41.5153	629.533	119.953	14.8933	5.72333	493.57	174.67	5.42	1.32667	80.5833	104.017	27.6233	45.5233	cannabidiolic acid synthase-like [Sesamum indicum]
SIN_1006733	4.4916	20.391	28.3313	38.9285	15.161	3.02891	25.7207	47.6536	30.1082	34.7603	13.0562	40.8327	22.04	62.1467	226.063	482.24	40.6267	33.2933	281.783	583.897	0.763333	2.96	1.44333	10.99	cannabidiolic acid synthase-like [Sesamum indicum]
SIN_1006754	0.260246	1.51485	4.87449	14.7703	10.5694	0.224096	0.862247	2.82846	18.2009	15.9175	3.81469	48.954	36.43	66.3233	222.41	53.5967	22.6867	82.0067	95.8733	19.4	5.12333	13.84	5.16667	4.06667	NA
SIN_1006816	0.0558344	1.92929	1.105	1.12515	1.6888	0.381856	3.99622	1.95386	2.58824	3.62758	6.56867	1.35289	6.84	7.01	6.59333	23.01	6.43	5.45	9.38667	28.87	12.08	1.01333	13.59	8.17	uncharacterized protein LOC15175955 [Sesamum indicum]
SIN_1006852	6.81743	14.6648	16.1173	12.4041	39.8015	3.51483	5.86273	7.37893	10.9124	26.1251	4.2367	10.3231	11.6333	11.6967	6.72333	6.13	3.21333	15.3233	9.53	1.96667	12.9867	7.56	51.6967	7.67	NA
SIN_1006870	0.433315	0.697723	0.957749	1.79913	1.18874	0.385489	0.261696	1.78468	1.71509	0.860748	20.4359	6.53765	13.57	6.57333	5.28	1.63667	8.46667	17.56	1.81667	0.143333	3.11	1.29333	1.01667	4.27667	uncharacterized protein LOC1517527 [Sesamum indicum]
SIN_1006915	8.82222	15.5014	12.9956	23.9011	12.0092	5.97397	24.5721	19.6769	26.1077	11.5129	2.21896	0.714448	14.9933	9.31	9.04667	6.45667	11.69	3.32333	5.47667	1.19333	10.07	9.73333	2.59	7.44333	inositol transporter 4-like [Sesamum indicum]
SIN_1007034	6.52427	349.207	879.775	353.493	3.43828	8.52403	18.4486	859.613	377.46	5.50188	0.402961	3.67729	5.95667	2.93667	112.523	12.6367	6.35667	1.92333	68.82	1.80333	0.563333	1.48333	0.276667	0.31	NA
SIN_1007189	2.87487	1.47152	0.779661	2.77493	3.71297	0.373864	0.70748	0.427967	1.75727	1.53579	15.1791	2.19716	34.0633	23.9067	5.49	2.12	19.0867	22.6533	3.38667	0.353333	24.97	51.72	7.38333	75.7767	anthocyanidin 3-O-glucosyltransferase 2-like [Sesamum indicum]
SIN_1007320	2.79545	8.68901	11.973	10.0447	1.83754	2.71324	10.7777	25.5113	13.4881	12.4247	2.69579	0.433989	5.89	3.41333	11.64	50.3633	11.1267	0.706667	25.6967	36.6	1.33	0.246667	0.296667	1.98333	pathogen-related protein-like [Sesamum indicum]
SIN_1007323	2.4911	21.4845	6.32531	7.37584	7.33759	5.64322	80.3872	30.0375	26.1296	75.9737	2181.32	667.015	289.097	64.7333	85.4367	447.743	279.303	60.03	159.073	499.413	232.357	26.4467	387.577	246.92	NA
SIN_1007389	0.0938132	0.424429	0.0617674	0.19604	0.309583	0.222408	0.988768	0.8295	0.321881	1.64048	70.2538	27.7511	24.3133	12.57	19.3367	86.75	16.3333	20.9833	21.1967	94.06	18.4833	1.02333	15.9967	5.36	uncharacterized protein LOC15177931 [Sesamum indicum]
SIN_1007391	0.319358	1.10751	0.867575	1.69362	1.21742	1.44649	6.14007	6.73045	4.73841	5.0607	33.4976	16.2084	18.4867	14.6	5.1	3.34	19.98	12.74	5.51	0.356667	4.86667	4.22	12.2033	39.5533	lysine histidine transporter-like 8 [Sesamum indicum]
SIN_1007659	0.133157	1.06858	1.32273	0.739314	0.263125	0.194749	0.961311	0.9645	0.388082	0.367798	0.791066	1150.02	135.097	18.2233	53.95	284.173	27.0967	19.6633	42.13	134.36	6.18	61.4633	459.343	232.28	1-aminocyclopropane-1-carboxylate oxidase 1-like [Sesamum indicum]
SIN_1007789	0.143861	0.213149	0.0612305	0.135982	0.143328	0.236683	2.94166	1.71745	0.698406	1.62594	5.68781	1.5072	9.08333	2.60333	0.64	0.833333	8.92333	1.92667	1.07667	0.34	0	0.103333	1.33333	0.24	E3 ubiquitin-protein ligase PUB24 [Sesamum indicum]
SIN_1007937	41.7867	23.2268	20.0366	39.3299	35.9676	26.1104	18.2207	19.9988	53.6964	38.9152	89.4338	18.7872	190.243	100.357	91.92	25.1333	124.077	72.14	60.3633	2.78333	140.443	223.633	26.59	125.023	WAT1-related protein At3g285-like isoform X2 [Sesamum indicum]
SIN_1008043	17.2151	20.0262	6.73708	10.929	20.3674	30.5804	53.0709	11.13	19.7849	32.0354	71.6549	840.041	86.48	144.853	105.407	456.867	54.9733	226.333	127.25	416.833	23.9933	33.15	134.847	48.2833	chorismate mutase 1, chloroplastic-like [Sesamum indicum]
SIN_1008629	8.83715	32.6283	45.8941	29.6345	9.3173	9.98121	21.0889	58.932	27.3324	14.4361	10.4253	4.72985	19.19	1.65333	1.15333	0.973333	7.35	0.21	0.383333	0.353333	31.1	15.6133	14.5233	4.58333	NA
SIN_1008669	29.3658	104.089	298.339	236.113	3943.16	61.9933	70.703	118.675	267.17	4932.35	65.3677	17.4257	188.263	6846.48	1917.89	1003.63	72.37	14955.1	3412.23	537.547	5.79333	9.91333	48.9933	235.34	17.3 kDa class I heat shock protein-like [Sesamum indicum]
SIN_1008670	0.544907	2.5609	4.53998	2.43658	320.214	0.294458	0.89193	2.27385	1.16067	294.448	1.46925	114.653	70.43	1608.42	364.717	197.07	28.7167	5708.15	686.88	105.397	0.73	1.27	121.147	45.4767	18.2 kDa class I heat shock protein-like [Sesamum indicum];gi|74775877|ref|XP_1184988.1|//PREDICTED
SIN_1008672	2.34158	9.404	4.97945	4.15496	30.3521	3.49276	12.1796	5.16672	3.54943	34.8255	6.48977	39.2789	20.4633	27.8333	10.6433	24.6733	9.94	52.2867	38.5667	34.2567	12.98	4.38333	292.047	19.4	18.2 kDa class I heat shock protein-like [Sesamum indicum];gi|74775873|ref|XP_1184986.1|//PREDICTED
SIN_1008674	0.985032	6.66846	1.79075	1.07378	36.6618	0.984595	2.52873	0.993163	1.06943	30.4203	0.383172	32.126	39.66	131.087	17.6567	28.1567	13.37	774.9	77.5233	28.54	0.896667	1.24	94.5633	7.52667	NA
SIN_1008679	1.38336	12.3718	20.9116	13.1548	1046.58	0.855394	11.5898	7.75787	7.38995	1238.07	19.7972	148.902	49.5233	1060.52	237.653	150.69	18.4	2899.7	594.567	125.31	2.97667	3.50333	236.777	79.0333	17.8 kDa class I heat shock protein-like [Sesamum indicum]
SIN_1008704	7.81813	3.85859	4.34843	5.31612	3.47549	5.12072	3.94302	4.01333	4.50719	3.49205	1.04183	4.71942	20.2033	2.49667	6.58333	4.12667	19.85	5.91333	5.18	1.48	3.58	7.91	15.5133	9.24	transcription factor DIVARICATA-like [Sesamum indicum]
SIN_1008777	0.557742	2.10258	3.11101	2.76132	1.61002	0.88189	2.83153	3.86878	3.51187	2.98213	1.02179	3.62622	0.523333	2.12	8.46	5.33667	1.76	2.69667	8.88333	3.32	1.59667	1.7	4.87667	1.59	NA
SIN_1008832	5.47693	11.5366	9.77702	16.6718	11.4162	5.81905	21.2181	8.05425	12.1912	6.27504	11.8482	3.62113	20.3967	20.7667	23.8133	9.46333	23.2567	25.17	17.2967	3.91667	6.43667	9.06667	2.09667	14.1933	cytochrome P45 714A1-like [Sesamum indicum]
SIN_1008948	40.4766	30.2099	25.3704	52.1979	70.8173	18.716	17.2459	36.1805	39.1505	48.942	1016.82	401.136	91.48	107.2	138.117	188.413	110.893	254.05	133.077	114.5	74.11	7.37333	74.8767	72.9833	NA
SIN_1009070	4.45478	10.4898	9.66581	14.3032	10.7334	4.18484	9.36068	8.61573	12.2524	7.55172	6.96222	1.69979	6.68667	2.86	1.56667	1.47333	8.21	5.07667	2.13667	0.216667	16.4067	32.6933	3.90333	15.78	uncharacterized protein LOC15159339 isoform X2 [Sesamum indicum]
SIN_1009154	106.633	89.8226	42.9483	85.0052	143.469	94.4089	100.273	51.3243	84.5888	179.268	148.227	57.9047	32.5467	141.41	80.4833	75.6233	24.6633	149.33	96.7367	29.32	71.6067	17.1567	95.1733	50.62	NA
SIN_1009170	8.92456	70.5002	105.901	167.367	102.188	25.8162	523.601	1406.88	449.809	2777.95	4268.93	283.059	2467.58	11914.4	18176.4	39490.5	2552.16	5664.17	25612.1	76572.9	130.663	19.7967	65.7767	54.5833	acidic endochitinase SE2-like [Sesamum indicum]
SIN_1009173	0.456137	4.34064	1.68165	0.688946	2.02442	1.06042	5.3414	2.24841	1.17365	1.40345	395.459	112.979	41.0433	35.8333	43.55	16.57	43.2967	57.3267	39.99	6.10333	11.25	1.71333	14.9667	6.18333	ethylene-responsive transcription factor CRF4-like [Sesamum indicum]
SIN_1009213	49.972	104.643	73.5458	42.7007	42.6681	96.3877	250.499	182.581	92.1935	146.479	210.369	83.6897	162.013	90.6733	132.157	174.033	143.143	49.7033	104.363	56.45	187.817	32.1367	138.307	103.607	protein yippee-like At4g27745 [Sesamum indicum]
SIN_1009228	2.43721	8.69371	18.1398	17.04	1021.74	2.54983	4.42807	9.75225	17.5251	1494.16	1.85781	33.5543	8.52333	47.17	45.7667	7.63667	2.18667	437.69	181.727	1.54	0.446667	0.346667	10.8333	15.2133	NA
SIN_1009285	5.69411	20.9969	30.4953	6.51779	1.9843	6.09592	15.1375	54.34	8.26903	6.48161	48.5667	6.54734	71.1667	14.0867	5.40333	4.42	73.3233	2.88333	4.61	1.79667	155.387	136.43	34.61	70.6933	S-norcoclaurine synthase-like [Sesamum indicum]
SIN_1009465	40.5382	21.721	14.3073	21.0827	38.0456	48.4849	27.612	14.8683	27.2414	26.3398	1361.64	472.148	497.017	52.6167	56.7433	30.8733	205.443	224.497	53.3333	7.2	221.813	23.5433	223.1	203.433	pectinesterase 1-like [Sesamum indicum]
SIN_1009466	0.527992	2.23012	1.70215	2.10875	1.33619	1.00365	4.3971	4.31178	4.07624	2.8313	13.6992	215.808	31.0233	12.31	45.6667	92.9467	34.7233	27.6833	58.05	69.7033	15.6867	10.33	125.177	30.0033	NA
SIN_1009487	7.81007	25.3798	37.4086	13.3827	4.44943	10.4253	60.7089	65.3701	24.557	30.1692	117.023	57.8598	169.36	197.633	146.863	70.0867	188.33	131.773	91.21	18.1533	135.947	7.15333	86.15	50.21	cytochrome P45 71A1-like [Sesamum indicum]
SIN_1009501	6.9343	34.9465	21.3915	19.2389	17.6408	15.6162	63.9257	65.0229	31.007	116.352	51.0897	376.373	124.513	20.47	44.3767	58.35	151.057	21.21	29.2867	28.4267	11.9467	55.6133	704.483	62.6267	NA
SIN_1009667	5.18298	17.1222	1.80471	2.67567	1.54956	4.52344	53.8596	12.4117	4.21884	18.1144	217.384	450.762	117.237	45.4767	74.85	480.93	126.623	46.0233	106.473	87.7067	14.91	1.41667	49.2267	15.3967	NA
SIN_1009668	0.226679	1.96598	0.837903	1.12165	0.243499	0.141225	13.5438	25.1696	2.96792	25.0925	66.8964	170.449	69.58	30.91	60.1833	417.797	62.3067	22.41	100.893	253.223	1.46333	0.863333	61.6333	13.0133	1-aminocyclopropane-1-carboxylate oxidase homolog 1-like [Sesamum indicum]
SIN_1009704	1.64443	3.50473	5.32737	7.32949	3.15315	1.79319	3.84156	5.75709	9.20358	6.53025	4.81329	11.1184	10.3533	10.5133	13.7567	21.8967	12.25	6.72333	21.0167	38.5367	5.73333	4.86667	2.23667	3.07667	long-chain-alcohol oxidase FAO2 [Sesamum indicum]
SIN_1009807	0.707278	2.68134	1.88889	1.91176	0.72276	1.37922	6.49169	4.43192	3.23564	3.70795	150.546	60.007	26.46	29.3867	34.9	72.0533	27.12	18.5567	37.54	72.6733	27.51	4.53333	46.1533	9.34667	uncharacterized protein LOC15163552 [Sesamum indicum]
SIN_1009878	4.95168	14.9579	7.99152	8.91287	1.93315	9.50911	55.6948	13.2373	8.67266	3.0504	17.8251	4.22327	3.43333	2.35	2.02667	0.236667	10.9933	6.37	1.18	0.19	0.95	2.68	5.73333	0.89	uncharacterized protein LOC15173228 [Sesamum indicum]
SIN_1009991	7.01713	15.7876	43.2854	36.6465	34.8186	10.1492	8.88325	35.2198	32.1171	37.8219	9.77913	1.03239	1.79333	10.5067	17.34	12.6	1.36	10.1033	13.5	0.673333	0.136667	0.246667	0.01	0.913333	NA
SIN_1010049	5.87923	48.0067	39.4751	35.823	42.1153	4.1274	141.365	69.3322	70.1897	87.0414	84.8993	409.832	79.3667	225.937	182.29	507.813	82.1667	154.977	245.933	796.433	15.3967	10.7567	130.68	67.9067	sugar transport protein 13 [Sesamum indicum]
SIN_1010176	0.550878	1.42239	1.97695	8.80831	6.20498	0.49222	1.96534	5.69346	6.61619	13.6261	21.235	1.93719	9.47333	23.74	34.9633	40.64	9.28	33.4767	49.2633	26.24	0.33	1.41333	2.93333	2.47	NA
SIN_1010331	23.6756	48.9117	83.6589	87.3434	75.736	21.6194	71.0716	34.1964	67.2842	65.6212	32.1432	188.314	45.2133	68.4433	68.45	120.047	38.9967	61.5033	88.79	308.667	49.7967	35.7667	238.387	53.6733	NADP-dependent malic enzyme, chloroplastic-like [Sesamum indicum]
SIN_1010452	36.907	87.742	140.514	122.06	80.2812	54.5224	82.0005	141.906	210.965	61.3207	22.3081	0.368471	119.447	46.2267	45.2033	28.5467	102.993	45.4767	44.4167	11.5267	26.71	31.8433	7.39333	19.86	subtilisin-like protease [Sesamum indicum]
SIN_1010507	5.64309	19.1043	13.7782	14.1259	4.49299	5.51398	28.6444	15.8381	13.9473	8.21816	54.2336	113.654	30.7833	14.67	12.5567	8.26	86.3167	38.12	40.4067	26.1767	68.1633	15.4	202.23	30.5867	protein argonaute MEL1 [Sesamum indicum]
SIN_1010527	26.156	15.5509	13.272	19.0822	17.2235	31.9944	17.6267	11.6228	20.7103	12.1962	51.2638	22.3387	29.2933	12.7533	13.5667	5.07	27.8233	20.5033	12.63	2.31333	22.57	17.99	35.5433	36.58	nucleobase-ascorbate transporter 12 [Sesamum indicum]
SIN_1010546	0.238975	0.979477	1.55947	1.24238	1.59063	0.395253	1.35121	2.83298	1.9304	1.34498	5.29512	1.03226	5.07333	8.83	1.72667	0.856667	3.96	16.06	1.91333	0.466667	0.423333	0.523333	0.663333	4.58333	NA
SIN_1010649	5.87514	5.08743	2.44295	3.56414	5.65853	4.79755	6.32818	3.76365	2.98716	7.00269	131.353	32.1689	58.1867	25.8033	27.2667	50.3467	60.5133	36.61	19.93	30.6767	51.89	6.16	44.5533	51.6333	NA
SIN_1010704	0.251314	1.46116	0.560555	0.647542	1.22575	0.270496	2.3309	1.27877	0.637038	4.38188	23.392	51.0578	40.5967	26.8933	20.42	206.797	26.6067	36.03	33.42	280.643	8.52667	2.67667	41.23	6.09667	transmembrane protein 45B-like [Sesamum indicum]
SIN_1010771	14.1966	10.9526	17.1546	6.70202	6.39341	19.5566	9.45756	9.73601	8.30858	5.33858	3.77045	11.0643	14.4933	9.83667	5.81	3.11667	16.24	6.70333	4.49667	2.85	7.62333	14.9567	10.98	5.06	zinc finger protein 1-like [Sesamum indicum]
SIN_1010817	7.72978	31.4329	2.60749	10.4938	9.3718	8.84957	44.8459	2.6757	15.8096	13.3715	23.6862	6.22738	27.2467	74.21	10.4533	17.9467	22.4367	147.78	13.0967	13.45	11.01	7.97	6.41333	21.8133	NA
SIN_1010888	242.883	195.594	151.844	139.921	195.946	177.506	122.746	132.069	162.744	243.829	6.64581	1.05028	8.51	30.3267	9.46333	5.82	4.37333	35.8867	9.83	4.04333	1.81333	4.45333	1.76667	14.98	NA
SIN_1010965	2.5136	7.05058	13.001	23.7672	38.8069	2.27074	6.39613	14.7515	29.5477	44.4199	24.1706	6.15694	10.8567	20.2367	25.3867	28.9633	12.3167	27.0033	33.0367	30	6.14333	3.36	1.97	11.5	NA
SIN_1011044	49.6793	73.8089	84.6496	80.9353	58.4044	41.8999	93.1204	48.9852	59.1909	57.2029	2.72998	7.24033	0.636667	3.23667	1.64	7.69	0.503333	6.84333	2.18667	14.8933	106.043	117.993	46.7567	53.8567	ferritin-3, chloroplastic [Sesamum indicum]
SIN_1011060	1.66598	3.46571	3.1156	2.8302	5.26743	2.86122	14.0573	2.66307	4.30137	6.41419	193.871	6090.77	384.683	117.59	224.84	417.54	146.427	191.727	186.047	141.803	18.7867	55.52	481.053	316.72	NA
SIN_1011099	249.547	135.502	129.5	211.83	185.904	177.984	135.889	92.2456	162.724	108.932	27.6138	8.09156	40.3433	23.6267	20.36	6	46.08	10.9867	15.7267	3.03333	11.85	29.9533	6.34	12.51	auxin transporter-like protein 2 [Sesamum indicum]
SIN_1011102	1.25027	2.71738	2.13442	3.1482	2.56307	1.32714	4.03137	1.958	2.06169	2.31907	51.2501	25.0288	59.4167	15.8367	8.63667	5.78333	52.22	16.2133	5.79333	1.47	37.4133	10.7633	43.64	33.5833	protein NRT1/ PTR FAMILY 5.5-like isoform X1 [Sesamum indicum];gi|7479438|ref|XP_1194985.1|//PREDICTED
SIN_1011125	19.7352	23.2779	7.32008	36.0269	55.5005	16.875	15.1861	9.49002	28.1199	46.43	42.7018	20.296	5.17667	10.4967	16.7033	16.1967	5.63333	15.96	20.7333	10.5333	127.693	14.9067	141.23	130.25	NA
SIN_1011461	0.100356	0.431381	0.851179	2.19187	0.328024	0.433614	0.526842	0.80393	3.07507	0.490515	14.9062	5.31934	22.0133	7.87333	8.24	6.43667	23.39	14.2267	10.11	5.26667	10.1133	13.2333	4.49667	22.3033	ent-kaurene oxidase, chloroplastic-like [Sesamum indicum]
SIN_1011474	1.31308	1.99083	2.4109	0.677148	0.877621	3.61135	1.81362	4.55554	2.27969	1.77043	61.8511	21.8079	30.1533	47.45	40.8933	52.4567	6.59333	23.6933	11.1167	4.00667	31.9033	7.22333	14.9467	40.8233	NA
SIN_1011590	23.2104	63.1793	162.894	154.511	169.006	21.2723	49.2957	104.936	215.349	174.32	19.8348	5.21474	27.6767	57.4967	87.2433	93.2067	20.1567	50.5	88.7	113.29	36.1967	25.31	17.9667	24.7867	sugar transporter ERD6-like 6 [Sesamum indicum]
SIN_1011710	1.02829	2.88522	6.75175	9.0298	4.40419	0.964126	9.95077	14.7276	12.3667	21.4764	79.8336	26.1164	83.2567	61.0867	51.7833	119.377	79.0233	41.14	72.0233	192.44	3.92667	3.15667	5.92333	9.53667	alpha-amylase [Sesamum indicum]
SIN_1011729	34.8974	65.4553	12.7149	39.8284	41.1574	44.4349	292.292	26.1964	45.8517	46.8594	352.656	87.0991	233.463	334.787	507.017	678.387	324.34	327.98	427.137	649.553	41.7833	73.7567	117.983	72.6533	NA
SIN_1011760	176.703	60.3967	77.8168	259.319	195.25	118.046	61.7326	79.6242	247.383	166.37	3.21319	1.56081	8.81667	0.313333	0.346667	0.36	8.79667	0.566667	0.423333	0.15	68.29	18.8033	3.53333	19.56	plasma membrane ATPase 4-like [Sesamum indicum]
SIN_1011790	714.357	557.244	344.647	237.814	461.811	584.648	433.06	333.331	221.575	531.336	1.43051	16.6239	37.0333	8.18667	2.25	0.186667	40.99	13.12	2.13	0.116667	22.11	146.99	180.903	21.7333	pathogenesis-related protein PR-1-like [Sesamum indicum]
SIN_1011806	0.509696	2.18826	1.0212	0.973305	0.520298	0.925883	7.40614	7.07128	2.43222	8.19456	115.133	32.8243	18.58	5.61667	5.85	51.29	33.91	1.75	9.47667	19.0533	3.07333	0.2	5.51333	1.52	NA
SIN_1011817	3.88437	12.9855	12.4027	13.6044	25.5587	2.51344	6.08215	8.72711	13.8398	24.0335	8.85747	32.243	20.1767	12.7433	8.84333	9.95	10.3333	48.2233	16.5	3.60667	56.6933	49.4467	309.82	53.1333	NA
SIN_1011824	42.4979	23.4476	19.3793	23.8992	32.6388	34.5473	21.8135	17.9669	24.8153	28.2499	34.3511	2.95227	11.6933	76.2367	68.7733	139.043	7.76	92.7733	115.05	196.417	9.15	6.15	4.01667	13.9833	tetraketide alpha-pyrone reductase 1 [Sesamum indicum]
SIN_1011984	14.8774	80.024	74.8361	42.0089	14.1954	26.1353	133.979	86.5408	49.0416	24.6457	107.787	365.452	178.733	60.8867	65.57	157.107	155.243	52.17	79.2033	157.113	70.5867	45.6733	153.477	80.3967	NA
SIN_1011996	0.0353775	0.395197	0.211078	0.120123	0.100836	0.0397695	1.42814	0.508457	0.13636	0.856719	371.666	177.789	66.9867	11.1	10.8467	49.1033	55.6533	40.8233	17.5533	35.67	45.2167	0.49	183.523	32.4933	NA
SIN_1012124	13.9732	28.7847	49.3662	65.8904	19.9617	21.3559	40.549	68.7572	133.279	15.4626	13.5902	3.87081	23.5767	19.5533	16.8567	5.35333	16.7767	12.3533	15.3733	2.75667	3	3.08333	0.65	2.00333	peptide-N4-(N-acetyl-beta-glucosaminyl)asparagine amidase A-like [Sesamum indicum]
SIN_1012172	30.98	39.5721	34.597	47.4999	108.586	45.0383	94.3939	43.8807	128.658	194.901	76.0471	7.24928	1027.73	124.437	15.7433	18.5833	622.583	69.3633	19.46	8.73333	1114.86	1299.51	192.827	485.49	probable aquaporin PIP1-5 [Sesamum indicum]
SIN_1012173	85.985	163.975	144.425	84.1872	154.649	137.038	321.591	129.225	155.835	225.74	48.1346	5.47249	522.59	144.033	26.2667	36.17	337.4	121.207	43.7567	16.6633	577.243	766.24	167.027	487.713	probable aquaporin PIP1-5 [Sesamum indicum]
SIN_1012222	7.52465	163.425	159.146	264.214	185.236	11.7966	167.03	114.638	255.186	145.963	5.94409	2.74581	6.92667	113.417	79.2433	50.18	4.54667	57.8133	61.8567	59.63	15.3967	13.53	14.5267	42.7433	protein phosphatase 2C 37-like [Sesamum indicum]
SIN_1012380	4.79183	19.0222	22.6966	29.5457	94.8522	5.11924	26.094	13.5284	35.2916	75.6396	8.24162	1.93063	10.01	39.4167	17.7233	12.1033	6.26	66.68	44.0067	8.94	8.58333	6.08333	13.9233	16.1767	NA
SIN_1012398	0.0549483	0.110126	0.0192966	0.678349	1.41277	0.0578953	0.0626967	0.220512	0.526417	0.565603	16.8506	0.954268	5.22333	48.9067	6.25333	1.79667	5.20667	74.3767	9.21333	0.576667	3.87667	14.37	9.90333	82.77	NA
SIN_1012515	0.408587	1.59257	2.04355	1.82504	0.64828	0.971024	2.08865	0.711998	4.93744	2.00906	18.2254	0.765468	14.74	11.33	9.69333	1.86	15.9233	14.73	6.3	0.29	5.95	7.35667	0.966667	11.9167	zinc finger protein NUTCRACKER-like [Sesamum indicum]
SIN_1012566	0.696592	1.87736	5.81953	25.27	39.3694	0.599712	2.53044	3.39183	36.8414	43.8411	85.8156	438.321	87.9867	272.107	334.363	290.11	38.51	358.863	378.023	222.247	10.5033	20.27	162.34	112.877	sucrose synthase 2, partial [Sesamum indicum]
SIN_1012609	10.8057	963.926	1972.83	1126.28	49.6472	5.80088	47.4074	1137.16	805.916	41.2044	31.1916	334.733	39.4667	30.7267	111.453	138.48	29.96	47.0567	101.193	88.5433	32.2067	2.22	97.3733	34.1767	universal stress protein A-like protein [Sesamum indicum]
SIN_1012618	484.991	1326.72	1770.45	779.699	549.109	408.572	659.647	2399.22	761.884	625.506	21.2219	63.3891	11.9333	25.3467	101.86	52.7067	18.1967	27.01	91.4333	42.6533	61.84	40.1333	148.57	42.5267	NA
SIN_1012629	59.3502	27.7573	22.9034	26.6617	36.3563	31.3034	16.4917	25.3843	15.3531	37.8436	2.4864	0.0709067	2.85333	37.94	5.01667	5.92333	2.13667	32.24	12.5	2.43667	1.02	1.60667	0.58	6.86	NA
SIN_1012698	14.9637	22.9005	15.525	21.599	20.3322	17.4509	42.6007	17.928	21.9885	16.3227	274.803	125.06	182.227	113.987	118.557	80.3567	174.287	198.383	97.53	45.75	65.0533	22.6567	63.5667	51.9533	transcription factor bHLH [Sesamum indicum]
SIN_1012722	0.354146	1.18173	0.779418	1.53492	0.828402	0.779709	3.65414	2.35633	3.07299	5.79474	67.517	33.091	46.1367	33.0433	37.4333	102.83	60.97	26.7367	49.6533	161.357	44.7767	20.0533	47.3167	130.633	ABC transporter B family member 11-like [Sesamum indicum]
SIN_1012734	64.4106	355.174	480.719	155.538	30.0401	68.1194	155.463	763.863	132.634	46.3999	0.31931	3.82453	0.906667	0.353333	5.48333	7.53	0.563333	0.543333	7.61667	16.6067	5.95667	0.123333	1.23333	0.24	calvin cycle protein CP12-2, chloroplastic-like [Sesamum indicum]
SIN_1012759	6.47255	2.05391	2.65124	3.7544	1.84586	6.89121	2.23337	2.77807	3.73483	1.78994	6.39265	2.65517	16.54	4.82333	1.09333	0.31	9.90333	6.14667	0.626667	0.523333	10.34	19.5133	3.73	13.2833	kinesin-4-like [Sesamum indicum];gi|661879237|emb|CDP1797.1|//unnamed protein product [Coffea canephora]
SIN_1012768	1035.38	2178.55	2892.41	3704.98	5633.58	1118.45	2631.36	3108.68	2259.96	5692	17330.7	6755.38	783.92	5696.11	8206.87	11540.5	1119.45	5865.63	8364.56	7383.75	11656.9	5046.47	3941.13	2883.66	late embryogenesis abundant protein Lea5 [Sesamum indicum]
SIN_1012770	1.67025	4.33295	3.81936	6.34288	10.9452	1.31805	14.5469	2.85105	6.54115	10.474	5.48639	0.110257	0.843333	3.36333	3.82	9.09333	1.07667	4.27667	5.67333	8.48667	3.14333	1.98667	2.76333	4.72	NA
SIN_1012886	7.03448	29.2129	24.0788	17.0246	13.3701	22.4174	61.6186	28.3542	31.7806	20.2805	6.37998	2.189	5.79	14.8533	25.8667	16.39	7.95333	22.0867	27.19	10.87	3.39	8.20667	1.17	2.45667	NA
SIN_1013024	0.18305	0.923638	0.943671	1.46915	0.403785	0.769595	22.198	48.4156	5.08496	104.682	201.776	43.7522	183.23	133.553	278.503	1415.71	201.903	86.1733	477.767	1838.19	0.313333	0.06	3.49667	0.0466667	secoisolariciresinol dehydrogenase-like [Sesamum indicum]
SIN_1013297	0.421466	3.01081	1.80413	0.993649	0.171117	0.562799	3.52793	6.13692	2.24142	7.0491	38.9446	8.29524	14.64	8.37333	16.26	58.2	21.8567	8.31	21.34	65.7767	25.18	2.78333	26.06	11.9	uncharacterized protein LOC15155444 [Sesamum indicum];gi|74747319|ref|XP_1169622.1|//PREDICTED
SIN_1013298	0.613144	2.13623	1.60267	0.824968	0.337952	0.481622	2.2597	4.60883	2.3612	3.5601	177.669	62.0841	30.75	6.96333	9.61667	33.5067	32.31	6.02667	6.53333	25.1567	295.983	19.92	229.54	108.983	NA
SIN_1013309	0.154747	1.40012	0.201608	1.84049	1.14555	0.955923	6.60735	12.2281	1.65668	14.1818	97.5544	3191.24	524.833	92.97	294.807	1219.39	224.047	70.95	317.063	787.85	37.6567	217.31	686.563	279.8	alcohol dehydrogenase 3-like [Sesamum indicum]
SIN_1013343	0.301441	0.294303	0.528136	0.454681	0.322906	0.459814	0.486099	1.57406	0.766259	0.496277	5.36098	0.64028	17.1833	0.246667	0.146667	0.163333	6.23	0.26	0.113333	0.176667	0.783333	0.63	3.68	1.76333	NA
SIN_1013347	0.362766	2.39606	1.14668	1.13736	2.32127	8.60054	246.162	193.058	37.261	539.485	3465.58	1280.85	992.6	893.793	453.58	395.253	636.833	394.347	457.467	135.94	2.94	9.49	11.1933	96.21	extensin-3 [Sesamum indicum]
SIN_1013415	24.8196	88.2066	25.85	66.2627	131.158	23.1076	115.316	16.1847	79.6489	72.405	39.7749	3.11148	73.1	283.79	155.87	66.6	87.1767	170.733	133.347	45.46	62.63	65.0133	20.03	51.61	NA
SIN_1013526	14.019	15.1688	5.62039	12.5014	9.91591	9.27157	26.7954	17.0613	14.0327	24.4631	20.8446	9.30125	8.92333	13.34	26.5033	198.113	17.8433	8.80333	77.9933	157.283	3.92	0.413333	4.58333	7.31333	cytochrome P45 81D11-like [Sesamum indicum]
SIN_1013604	0.027755	0.474777	0.235336	0.144115	0.025352	0.34736	2.70938	5.97398	0.388528	7.7043	209.03	53.4705	24.4067	31.88	40.0767	137.573	32.7067	24.1833	44.0167	256.227	1.33333	0.363333	4.47667	3.66667	RING-H2 finger protein ATL14-like [Sesamum indicum]
SIN_1013605	0.0204461	0	0	0.019347	0	0.0985664	0.81519	4.43286	0.543137	6.90736	17.8123	1.37821	6.59333	4.44333	8.33	33.9167	7.01667	4.43333	19.5967	34.58	0.0666667	0	0.09	0.316667	probable E3 ubiquitin-protein ligase RHA2B [Sesamum indicum]
SIN_1013611	3.17888	13.4064	26.8694	28.2345	25.6848	2.92169	23.9869	18.1585	39.5727	29.5623	6.01233	24.58	4.48333	58.92	71.39	79.05	2.31667	46.3433	119.547	124.073	0.773333	2.35667	16.8633	17.5	ABC transporter G family member 21 [Sesamum indicum]
SIN_1013612	3.21567	3.91973	4.46572	4.77695	2.34233	2.88755	6.96897	8.69182	6.59315	6.50614	89.3728	8.15899	40.6267	32.05	22.99	30.3467	46.4967	14.8933	31.0933	22.2933	7.78667	12.84	13.2333	58.1933	NA
SIN_1013658	17.8788	34.6726	18.6988	18.2317	19.5028	15.8244	96.4815	50.7289	13.8112	74.7977	112.488	48.7373	60.6133	100.243	71.7733	95.5067	59.9767	28.8933	28.6633	31.9133	12.0233	5.41	44.5633	17.9233	NA
SIN_1013679	3.19753	7.09953	18.3544	12.7621	77.1381	3.48274	7.72648	15.2056	20.3148	115.6	76.2415	8.10669	65.5333	191.293	87.37	51.0367	38.8267	219.097	85.3433	17.1533	36.2933	5.62	16.7133	15.3233	NA
SIN_1013683	2.79167	7.43856	6.89639	15.8096	4.25429	1.13076	9.10419	7.48484	14.0115	8.0397	45.3085	14.4259	11.0667	19.73	55.96	148.88	12.1	16.4233	47.9367	152.29	0.846667	0.213333	2.68	1.42	transcription factor MYB18-like [Sesamum indicum]
SIN_1013807	14.7649	26.3884	11.4141	18.3536	49.7227	5.64465	57.0024	17.9035	16.3086	49.5325	10.0672	4.09153	5.42333	8.65333	12.3067	73.24	4.05333	9.50333	23.17	154.093	30.3633	6.23	46.7433	26.0633	LOW QUALITY PROTEIN
SIN_1014016	0.0175367	0.0369865	0.307692	0.937668	0.0447276	0.0954348	0.0308698	0.117342	3.47317	0.425699	4.19197	0.298864	7.74	5.52667	0.193333	1.03	5.39667	2.41	0.253333	0.366667	5.85667	9.26	1.30667	1.14	NA
SIN_1014038	7.24329	52.5339	19.9389	25.9844	26.0049	14.2685	68.2338	54.4448	37.1936	49.6514	24.0989	11.7382	7.29	0.66	0.196667	0.01	3.90667	0.733333	0.01	0.01	38.0767	3.15667	68.79	43.9033	NA
SIN_1014241	0.124663	0.993868	0.868816	0.316677	0.234162	0.48457	7.29343	9.75046	1.92244	9.37741	13.8989	6.14458	17.0567	18.8367	26.29	38.1933	27.3	6.08667	39.9667	27.32	25.6967	1.57333	5.41333	2.11333	NA
SIN_1014283	2.76875	1.37176	1.87846	3.0823	2.09796	6.80585	4.34925	2.75713	2.50875	2.83723	4.75904	0.745113	4.01333	0.613333	0.626667	0.146667	7.54	1.70667	0.156667	0.01	3.28333	9.70333	0.833333	2.57333	uncharacterized protein LOC1517524 [Sesamum indicum]
SIN_1014328	23.6599	46.6351	74.0905	36.6272	25.864	22.7023	39.8801	81.9335	38.52	27.8889	18.3285	53.8029	33.9067	25.4167	48.9433	34.9767	52.37	9.89667	54.49	14.42	27.9667	7.79667	6.05667	5.61333	cellulose synthase-like protein E6 [Sesamum indicum]
SIN_1014499	2.12401	8.84676	14.9454	13.5565	21.1187	1.68503	6.60203	6.7842	12.0894	16.1794	18.8405	56.6807	10.7567	38.1067	39.06	46.3967	9.62333	36.3567	40.4867	69.51	16.2533	7.17	34.62	12.9833	organic cation/carnitine transporter 4 [Sesamum indicum]
SIN_1014580	3.76207	2.05212	3.24792	2.17105	5.45538	5.12999	1.68002	2.66235	4.33204	2.69206	13.4429	2.93651	9.51	2.14667	0.893333	1.8	6.23	3.39	0.383333	0.23	21.2333	27.35	15.1833	67.4433	NA
SIN_1014605	25.4441	96.598	55.6384	27.4457	17.383	97.4724	279.067	53.6924	45.0091	35.412	1082.54	2300.23	295.57	115.337	164.437	261.077	309.81	66.1767	118.917	111.043	413.857	38.07	782.723	194.853	lysine histidine transporter-like 8 [Sesamum indicum]
SIN_1014606	0.249363	0.771069	0.637372	0.486231	0.184084	0.123509	2.41517	1.4432	0.475253	1.04662	401.616	133.411	12.14	4.46667	8.58667	45.87	16.55	8.9	8.31667	95.4233	3.58	0.15	9.15667	5.49	lysine histidine transporter-like 8 [Sesamum indicum]
SIN_1014647	0.0469675	0.261949	0.0484234	0.107641	0.102427	0.0554505	1.51866	1.05902	0.158013	1.6472	45.202	904.086	75	31.5633	61.11	306.563	61.29	32.71	56.1733	207.77	3.36667	18.0067	136.577	61.1667	squalene monooxygenase-like [Sesamum indicum]
SIN_1014673	0.355866	1.52577	1.99183	3.00628	3.89019	1.18991	11.9994	29.2823	8.96303	33.7955	90.2584	0.743658	66.22	160.627	176.277	287.543	77.86	84.0233	196.453	240.813	3.99	7.85	4.81667	15.8033	dirigent protein 23-like [Sesamum indicum]
SIN_1014785	105.094	191.303	263.298	227.246	231.596	142.779	163.4	204.936	269.62	247.877	438.05	87.6259	547.24	104.633	28.4867	14.85	407.877	70.4667	13.1633	4.20333	570.96	443.27	95.9033	282.113	BURP domain-containing protein 3-like [Sesamum indicum]
SIN_1014806	13.9579	24.5115	31.1632	29.1484	20.468	13.2435	36.4005	48.9897	31.1435	32.6157	72.7835	27.182	107.043	57.2667	60.4933	86.39	98.0667	38.8133	80.05	104.157	75.29	55.9733	37.0133	56.3733	NA
SIN_1014811	0.636097	3.06028	0.863378	0.58625	0.550619	1.00493	3.61945	6.45495	0.576371	3.86777	17.9737	3207.2	227.12	49.67	305.21	1277.12	114.403	50.52	273.87	1346.67	70.01	685.987	1718.87	362.25	plastid division protein PDV2-like [Sesamum indicum]
SIN_1014868	0.336149	2.7818	1.73609	0.151293	0.199363	0.127819	4.81142	5.56024	1.43523	1.48968	859.332	427.543	90.3133	6.85	10.2267	6.30667	55.5433	51.5133	6.36	1.40333	89.3367	0.626667	74.89	33.75	ethylene-responsive transcription factor ERF19-like [Sesamum indicum]
SIN_1014880	8.23213	4.60672	3.79308	4.2662	3.63201	15.6898	6.47166	7.49874	7.59733	4.68444	172.28	60.8492	77.17	21.7	22.18	10.62	60.3467	75.59	20.1567	3.87333	110.82	7.94667	220.867	46.3667	U-box domain-containing protein 26-like [Sesamum indicum]
SIN_1014913	2.70405	24.6918	9.18585	13.0852	3.49671	7.47745	74.0163	105.259	22.015	71.9163	677.072	305.783	304.747	218.437	217.313	738.583	237.107	134.857	235.103	618.967	74.77	29.1633	66.0133	74.5567	uncharacterized protein LOC15169499 [Sesamum indicum]
SIN_1015021	0.393088	1.4088	0.429823	0.479997	0.403541	1.19757	7.57893	6.50966	3.11426	7.87279	107.123	43.6831	125.75	91.35	110.987	67.6167	106.493	50.2067	61.4767	25.88	51.8633	2.6	22.7	32.0233	F-box protein At5g761-like [Sesamum indicum]
SIN_1015119	7.92931	66.7689	81.7654	132.565	100.285	11.1248	104.395	71.0186	186.831	81.5154	4.18907	1.29956	9.76667	31.7533	18.5333	6.62	11.4033	29.8333	18.43	4.74333	3.58333	9.06667	1.85333	3.57	NA
SIN_1015161	9.17085	15.1519	31.1447	56.6652	37.2777	6.46299	8.37444	21.8288	41.2681	31.7008	80.2838	3215.93	40.14	18.2333	27.0433	239.957	18.6033	15.3833	37.1033	266.173	235.773	42.9167	743.797	225.327	cysteine proteinase inhibitor A-like [Sesamum indicum]
SIN_1015309	2.8292	15.7614	12.4357	13.6721	8.3215	39.7825	649.262	1097.13	149.619	1626.18	3539.79	665.05	2466.62	1487.59	1420.99	3859.62	2668.04	543.817	2244.58	6888.64	669.47	644.98	591.927	2187.41	pathogenesis-related protein STH-2-like [Sesamum indicum]
SIN_1015318	0.674075	2.63837	1.8994	4.51712	1.48147	4.28305	100.099	315.585	27.4984	327.664	1074.72	77.2824	847.927	466.12	721.203	1625.55	858.923	218.457	1193.06	2103.35	11.7233	8.53667	28.1767	109.163	major allergen Pru ar 1-like [Sesamum indicum]
SIN_1015471	15.6771	34.9581	89.0333	136.422	27.9402	26.7383	99.0899	159.501	129.67	145.33	64.5588	3.12916	124.27	63.56	237.013	694.123	116.487	33.3	249.52	184.053	132.72	190.323	48.7	55.6267	NA
SIN_1015487	1.14132	4.11361	1.11822	1.45391	0.852129	1.42263	11.8149	6.80095	4.43063	5.57796	67.1852	1.17331	19.3267	13.2867	10.8233	10.4867	25.45	14.5533	12.9933	6.28333	5.03667	0.676667	2.11	4.16667	uncharacterized protein LOC1516448 [Sesamum indicum]
SIN_1015502	1.51756	5.45159	1.83687	1.93104	2.75084	1.51464	6.96333	3.51788	2.66353	4.26954	79.7234	5.62689	9.45333	23.0567	18.0833	22.9533	9.89667	11.34	16.8633	16.62	13.9733	5.44	3.87333	11.45	NA
SIN_1015505	1.30904	2.17618	4.64391	3.70533	68.54	1.81502	1.05015	1.17783	2.95394	52.0461	5.94234	18.2275	11.7567	108.237	39.6667	15.6033	6.33333	476.92	91.3867	8.56	1.68667	2.74667	25.9233	13.03	NA
SIN_1015553	12.673	3.41882	3.52896	7.24592	16.8577	5.60354	2.64423	3.54062	6.93486	8.04382	18.4175	6.58931	37.6233	16.2467	7.01333	3.20667	21.48	7.01667	5.35	1.09	33.53	68.9733	11.1333	30.9067	probable copper-transporting ATPase HMA5 [Sesamum indicum]
SIN_1015586	5.50294	9.58487	8.77157	20.9146	11.7734	6.42192	13.507	4.6616	5.9901	2.31526	27.0582	5.67723	110.737	57.0433	10.0067	1.75333	72.65	72.9967	8.28	1.53333	2.91	3.17667	1.78333	6.36333	probable (S)-N-methylcoclaurine 3'-hydroxylase isozyme 2 [Sesamum indicum]
SIN_1015595	0.599383	1.58043	1.57262	0.586468	0.295675	0.377213	2.36612	3.1995	0.498692	0.608398	237.056	80.8129	22.7267	3.00333	4.64667	2.12	17.8367	8.93667	3.91333	0.183333	27.32	0.213333	46.32	19.4767	dehydration-responsive element-binding protein 1D-like [Sesamum indicum]
SIN_1015692	0.00805384	0.0954337	0.00821989	0.0170512	0.020085	0.204923	3.20657	9.5166	0.79088	11.2895	8.91309	0.240442	11.9767	17.27	12.7533	17.6633	40.7967	13.7533	58.9767	21.1667	0.176667	0.0166667	0.13	0.53	NA
SIN_1015765	0.813109	66.1692	131.702	54.7381	434.838	0.126759	21.3879	131.391	66.8314	551.55	146.883	8.78225	5.23	113.257	39.88	34.0433	2.31667	101.867	47.3367	5.28	12.8167	19.7133	5.55667	82.2967	NA
SIN_1015866	0.408978	6.31655	15.7923	22.2223	1.6874	1.01902	2.28498	17.2601	57.3367	2.23535	9.47028	19.7341	23.6233	2.42667	1.62	1.74333	9.65333	0.463333	0.26	0.0666667	166.86	130.657	57.6533	76.2967	aldehyde dehydrogenase family 2 member C4-like [Sesamum indicum]
SIN_1015871	1.55735	1.37546	0.749063	1.06745	0.520656	2.55331	1.4367	1.80468	2.20137	1.37425	2.12874	50.9087	10.3533	7.43	5.98333	40.4	14.9567	10.3067	19.06	95.5567	5.59333	2.91667	12.2267	11.8933	UDP-glycosyltransferase 86A1-like [Sesamum indicum]
SIN_1015983	0.224021	0.251738	0.359405	0.423326	0.520823	0.218276	1.28476	1.36215	0.673837	2.25507	7.98735	361.662	25.5	10.01	22.08	294.93	32.3833	9.61	36.0467	174.09	1.10333	0.84	10.1067	6.09667	pyrophosphate-energized vacuolar membrane proton pump-like [Sesamum indicum]
SIN_1016086	0.73572	5.83025	4.71539	11.1353	23.6091	0.458263	16.5082	9.67979	10.9024	30.5378	51.9616	17.977	9.19667	16.3967	27.6833	35.6	9.01333	27.3867	30.9967	47.52	12.76	0.68	22.8033	4.25667	receptor-like serine/threonine-protein kinase SD1-7 [Sesamum indicum]
SIN_1016223	4.29303	14.5774	33.0658	18.6765	23.286	0.568924	5.53516	30.383	31.6406	40.9303	26.5928	1.9613	2.74667	79.7833	77.56	66.2967	2.46333	53	143.347	76.38	32.7067	5.65	2.89667	5.04667	NA
SIN_1016233	1.93621	1.50454	1.63121	1.80856	2.4879	1.08841	3.17947	4.83013	1.98279	6.2666	5.64773	18.0981	11.3533	12.7933	12.2767	34.2867	14.33	8.04667	16.5833	31.3933	2.00333	3.70333	8.04	6.2	NA
SIN_1016434	0.424579	21.5229	15.949	12.7204	9.05454	0.221811	47.0337	22.1031	11.3168	9.90926	16.8207	1.85432	0.863333	27.2933	26.8733	40.0767	0.0833333	26.5967	35.2867	58.87	0.16	0.273333	3.02667	0.806667	NA
SIN_1016449	0.158664	1.22478	0.252924	0.245833	0.277189	0.821062	2.89605	2.04333	0.993191	2.55547	42.6551	19.1135	62.1467	56.4733	59.69	43.88	66.93	65.41	49.91	23.3333	109.607	13.3933	119.127	59.66	protein Brevis radix-like 3 [Sesamum indicum];gi|7475933|ref|XP_11764.1|//PREDICTED
SIN_1016469	0.00514643	1.69484	0.938674	2.45982	1.48866	0.0235276	5.80446	1.28361	4.05592	2.21481	2.89704	0.104202	0.26	8.94	5.12	4.48333	0.246667	14.6467	6.84333	6.22333	0.336667	0.576667	2.20333	3.88	NA
SIN_1016702	13.1369	6.23186	6.65522	16.5436	26.8208	4.19516	2.90501	5.08866	11.8794	16.2418	1.72138	0.35244	12.54	34.88	34.65	9.24	13.6067	88.54	27.4	1.03667	0.133333	0.0666667	0.00666667	1.10667	NA
SIN_1016710	17.8125	11.8783	17.8356	29.66	63.3582	19.9066	8.43057	17.1948	24.9884	45.8995	79.1737	8.95698	20.22	87.5967	193.54	100.677	8.9	24.2633	130.623	45.8033	3.08333	1.47667	0.323333	1.10667	NA
SIN_1016750	79.3655	200.551	250.036	85.1409	66.819	21.1948	45.0951	137.877	44.971	35.3911	187.93	64.1254	46.4367	331.98	128.733	85.15	56.7367	121.45	103.58	16.74	149.953	99.5633	32	65.28	NA
SIN_1016905	0.0850859	0.546223	0.585505	0.376031	0.323485	0.107652	4.86575	3.42331	1.24539	1.35273	90.0587	28.6971	53.7767	8.03	13.2267	8.63	40.4067	26.7867	7.99333	1.77	98.6967	0.266667	55.3267	23.62	myb-related protein Myb4-like [Sesamum indicum]
SIN_1017004	0.445768	0.460748	0.551961	0.509969	0.128296	0.614008	2.61345	3.30573	1.11222	2.64183	41.9911	105.563	21.3167	30.5667	52.7633	74.58	34.98	28.8367	58.3867	107.797	4.21667	1.12667	18.61	2.81	NA
SIN_1017142	2.43576	6.64253	8.08595	11.5781	10.9475	1.78738	6.05863	6.25	12.9858	11.7915	10.1914	4.76824	6.50667	27.3867	10.4	6.05	5.18667	18.7233	11.1033	4.15333	5.07667	14.0833	15.9133	11.0233	NA
SIN_1017189	2.01012	5.20736	2.34488	1.83616	5.03184	5.46846	11.5803	8.86476	5.97726	4.01435	376.634	140.085	155.577	59.27	69.87	56.24	105.363	139.16	69.15	33.3767	92.1833	4.88333	149.927	82.3233	NA
SIN_1017316	3.45921	24.2529	43.7534	44.2086	36.5568	2.52562	5.97699	23.589	37.3882	32.4043	3.59786	1.32871	1.51	9.56667	3.22667	7.19333	0.486667	1.36	1.65	3.86333	26.8067	20.75	4.95333	5.20333	NA
SIN_1017332	3.34277	1.34645	2.43121	1.97975	1.33298	5.33537	1.70698	4.31915	1.87197	4.57914	10.6266	0.148345	11.16	1.07	2.36333	5.39	17.89	2.61333	14.51	2.71667	0.783333	0.196667	0.13	2.02667	laccase-1-like [Sesamum indicum]
SIN_1017469	47.0783	29.5366	33.5411	24.018	18.7449	24.4031	8.26084	22.8626	10.0399	14.9336	48.1232	6.57983	15.43	27.1	13.7767	1.38	21.79	17.3567	7.22	0.01	4.95	6.37	0.513333	9.40333	NA
SIN_1017866	8.02458	25.9736	35.3888	35.8265	36.0581	2.09055	17.2449	38.238	11.1373	46.6543	91.4276	186.241	60.21	55.37	84.4967	337.497	38.8967	19.81	75.95	338.68	20.7533	7.81667	36.0633	22.9633	glutathione S-transferase T1-like [Sesamum indicum]
SIN_1017721	3.74122	22.6359	11.0369	8.12431	1.30807	2.80393	23.4851	5.75193	4.94953	1.71844	34.7024	494.543	21.6567	0.86	0.13	1.35333	10.6133	0.01	0.263333	0.01	1.62667	1.59333	13.1133	9.75333	NA
SIN_1017724	45.7968	259.332	243.511	136.862	24.3731	134.66	686.967	403.142	223.644	165.697	901.965	2138.69	736.433	69.9233	100.473	127.703	604.96	21.5533	103.96	62.2367	17.8067	13.62	115.2	57.6967	NA
SIN_1017824	49.6987	29.9333	25.4351	36.6683	26.5963	42.3102	34.2435	20.0426	44.9907	23.3786	17.7111	5.37752	55.3767	87.0467	29.9767	16.25	52.5	105.47	28.4933	8.11	42.9	46.6367	14.35	32.77	NA
SIN_1017899	4.86583	6.71009	7.55745	6.9043	5.0237	5.22981	15.5343	6.15447	7.94622	5.05072	281.979	71.8115	90.3967	56.65	45.0667	56.2033	75.38	76.24	41.6533	43.0433	43.08	7.34333	49.53	18.1733	NA
SIN_1017925	29.4006	13.6648	17.3098	32.1379	23.2439	43.8799	16.0615	18.5381	34.6159	27.1775	38.5218	11.5181	74.1367	46.2733	46.58	28.8933	71.4067	30.7833	48.3733	32.5967	70.67	122.893	17.92	64.6567	NA
SIN_1017976	32.1343	78.1453	96.6528	134.276	123.133	30.1105	103.972	82.2067	165.972	130.302	52.1704	6.08002	18.4	41.9133	23.6433	22.1	20.23	36.6067	27.2733	10.29	21.7067	3.71667	9.79333	4.15	NA
SIN_1017978	1.81861	9.86245	6.81863	7.24928	10.2415	2.00339	23.3694	9.08829	17.0458	12.0505	24.6876	4.58601	3.92667	11.12	5.44667	4.28	5.43	57.9733	10.9367	0.75	4.27667	1.20667	10.28	13.1633	NA
SIN_1018022	29.1292	43.3362	71.103	79.9084	146.976	22.8464	91.8728	126.86	100.277	255.44	280.422	2405.68	329.51	324.23	589.643	796.45	294.95	257.2	581.35	546.93	91.7967	111.567	414.41	331.63	NA
SIN_1018085	0.696044	1.29988	1.02002	1.7447	0.559916	0.850686	2.52286	2.26988	1.14339	2.01116	27.544	2.1365	69.7833	5.62333	13.78	72.5167	50.9033	6.44333	16.9333	30.6733	0.03	0.353333	0.08	5.12333	NA
SIN_1018149	6.97781	6.95373	6.59656	9.93139	12.9672	7.81645	15.8374	8.22055	18.8927	12.0597	244.563	122.185	111.557	38.23	54.1233	54.5233	61.4533	74.33	37.0767	22.3133	67.0233	17.5233	103.897	60.41	UPF392 protein RCOM_5371-like [Sesamum indicum]
SIN_1018261	4.73581	6.1563	4.69594	14.7704	39.318	4.45989	9.31811	7.33859	17.5849	37.1036	42.9472	16.7721	2.62333	12.1067	10.5733	18.6367	9.09333	12.51	15.5433	12.7	6.49333	5.71	28.1633	11.1867	NA
SIN_1018367	0.815058	3.22825	2.20291	1.7026	6.17304	0.835123	5.85032	5.24554	2.94945	11.3127	4.06236	8.66661	2.24667	2.45333	4.19	12.4233	2.45667	3.01667	5.99	11.0267	1.28333	0.356667	9.65667	2.51	NA
SIN_1018387	24.1097	19.386	17.9506	20.9287	20.4821	28.6383	17.2773	21.8653	19.767	23.7514	54.5309	10.965	40.17	36.5133	35.7	25.9533	42.5533	41.8767	33.63	13.8567	54.7733	17.3867	55.8767	42.3667	amino-acid permease BAT1 homolog isoform X3 [Sesamum indicum];gi|7474948|ref|XP_117749.1|//PREDICTED
SIN_1018400	13.3979	9.15184	7.10169	7.01932	12.2456	12.2051	7.70321	8.70032	7.15958	12.0385	6.14292	1.57838	31.69	12.0933	6.24	1.36333	26.7667	18.4467	6.43	0.716667	12.84	11.8733	2.07667	12.7067	flavonoid 3'-monooxygenase-like [Sesamum indicum]
SIN_1018433	30.0218	76.1573	99.218	138.354	105.306	42.7282	93.5359	84.7707	236.618	67.9887	3.05679	0.23997	20.66	2.25667	2.32333	0.966667	20.98	1.87333	4.21333	1.35333	3.03	25.0133	0.586667	6.14	protein NRT1/ PTR FAMILY 6.3-like [Sesamum indicum]
SIN_1018556	0.0156745	3.13268	1.83284	0.186566	0.0553256	0.28526	14.8002	1.85537	0.597035	0.278024	15.8621	6.70203	230.663	0.61	0.53	0.44	127.313	0.36	0.606667	0.283333	642.953	1056.45	41.2033	553.63	LOW QUALITY PROTEIN
SIN_1018581	0.497667	2.00762	2.32946	4.82256	22.9371	0.454558	1.53955	2.15957	3.81692	18.1277	17.8084	74.0137	20.5867	19.4233	7.69	35.6433	21.18	10.6767	18.9767	72.93	10.45	4.47667	118.553	17.83	oleosin 1-like [Sesamum indicum]
SIN_1018640	2.30148	3.40736	6.9523	7.97167	2.65058	3.54787	3.4327	3.20863	7.35953	2.85314	2.33553	0.582785	9.91	1.17667	0.773333	1.33333	5.10667	0.216667	2.00333	0.436667	2.16667	0.563333	0.3	0.38	NA
SIN_1018656	0.503034	1.79647	1.90507	4.03978	1.75643	0.626203	6.25459	5.91912	5.78663	7.03038	7.93626	1.7328	8.82667	20.49	17.4233	29.8667	8.87	17.85	23.44	75.4133	11.0567	5.34667	4.38667	5.33333	protein IQ-DOMAIN 14 [Sesamum indicum]
SIN_1018708	3.37653	10.2828	9.69282	11.1248	9.71679	4.52458	18.1608	9.60319	10.2699	13.6729	23.9203	66.5033	20.0467	26.7067	41.57	116.22	25.6467	25.3267	44.96	139.867	24.3367	26.59	68.86	27.6367	transcription factor HBP-1b(c38)-like isoform X1 [Sesamum indicum]
SIN_1018714	0.365703	0.55325	0.341582	0.604524	1.26934	0.223746	0.553155	0.618193	0.407874	0.893851	2.44572	0.727643	3.19	3.29	12.9967	43.7533	4.11	2.25667	22.6	24.4	0.586667	0.24	0.596667	0.686667	putative alpha-xylosidase 2 [Sesamum indicum]
SIN_1018778	27.5519	110.786	140.645	61.6256	85.6181	23.5382	76.7652	141.991	69.0846	81.8731	14.4717	51.4752	50.8433	81.27	69.3033	59.02	27.9133	87.0233	76.0667	50.7767	63.1767	24.02	217.593	48.01	NA
SIN_1018833	1.20984	1.32664	2.90669	2.34713	1.37871	2.939	2.2367	2.90543	2.85353	2.47976	12.3497	147.368	26.6867	2.17	3.75333	6.31333	13.04	2.82333	3.41667	13.5133	22.61	24.84	77.54	34.82	NA
SIN_1018901	12.2879	67.4822	39.9771	26.5377	12.8452	23.2256	146.614	56.606	29.9732	23.7541	735.177	2695.67	310.62	31.2133	63.4733	181.583	251.757	14.3733	28.7	28.0933	182.473	11.96	1138.32	184.553	major allergen Pru ar 1-like [Sesamum indicum]
SIN_1018916	0	0.106827	0.0358497	0.0728411	0.0494766	0.149729	0.42346	0.449748	0.65589	0.570561	34.5619	16.3342	111.09	2.46	0.376667	0.18	84.7633	0.453333	0.44	0.253333	61.8533	10.5167	6.08333	13.0533	cytochrome P45 71A1-like [Sesamum indicum]
SIN_1019050	10.4977	4.35611	4.42711	12.1362	8.81005	12.7319	5.9587	5.21951	13.3194	5.29973	1.24345	0.107923	4.89	4.85	1.71667	0.41	7.69333	3.83	1.37333	0.05	6.65	22.0767	0.626667	3.88333	actin-11 [Sesamum indicum]
SIN_1019053	0.281366	0.339644	0.239782	0.141844	13.5908	0.257367	0.0927759	0.0881476	0.0857443	9.587	0.001	4.1841	2.56333	6.21	0.386667	0.823333	0.143333	69.53	9.29667	0.303333	0.42	0.233333	34.3733	4.13	NA
SIN_1019137	1.87693	9.77455	8.15488	6.76089	1.38923	2.28486	36.6273	50.8441	11.5214	12.1332	85.7865	10.5656	20.34	7.10667	12.2933	53.6	36.0933	7.47667	19.7633	68.4567	12.9267	1.97667	31.79	7.17	NA
SIN_1019140	6.9453	21.7793	6.61322	5.47925	3.88358	8.40108	34.9657	11.2092	4.94186	10.2119	161.828	442.422	30.3167	9.85667	6.70333	15.46	36.4267	13.35	12.46	5.08	44.9667	10.4133	58.27	134.057	chitinase 6-like [Sesamum indicum]
SIN_1019146	0	0.322452	0.185858	0	0.0372739	0.167527	22.5778	0.943322	0.188698	0	18.3802	0.543128	11.29	0.486667	1.08333	0.7	21.1533	1.57	2.05333	0.303333	2.13	23.2	3.15667	2.21	trans-resveratrol di-O-methyltransferase-like [Sesamum indicum]
SIN_1019363	0.412847	4.74762	2.07001	3.18156	2.23942	0.200274	26.9007	12.4619	3.33073	22.2334	360.242	1361.07	84.4467	44.11	91.0133	1102.44	106.637	73.8933	252.853	1898.77	1.25333	1.17667	28.8733	8.78333	2-oxoglutarate-dependent dioxygenase DAO-like [Sesamum indicum]
SIN_1019476	3.95251	2.10632	2.04073	3.89303	2.24941	5.80571	2.93599	2.66048	5.51404	2.92875	23.6732	8.5831	21.9233	15.8733	16.5433	7.49	27.1	18.3633	15.12	3.53667	7.98	22.4633	2.67667	9.76	uncharacterized protein LOC15176977 [Sesamum indicum]
SIN_1019519	8.86017	214.672	157.349	167.654	112.635	4.40129	308.816	109.657	92.6245	102.22	150.207	69.3	2.77667	86.58	68.0133	87.04	3.61	95.7867	87.5367	67.16	22.1633	2.09667	61.9933	41.64	NAC domain-containing protein 72-like [Sesamum indicum]
SIN_1019556	0.042745	0.0971769	0.259676	0.137182	0.152345	0.0387128	3.33816	9.42042	0.318141	7.47984	12.8605	4.39601	5.65	2.45667	1.75333	10.13	9.04333	1.64	3.32333	30.9933	0.24	0.213333	0.983333	1.67667	non-specific lipid-transfer protein D, cotyledon-specific isoform-like [Sesamum indicum]
SIN_1019590	6.02386	11.9927	22.3026	24.5931	33.8379	5.31783	11.496	18.1352	36.0883	35.0613	48.7795	21.1956	31.94	17.8333	10.4033	5.68333	36.5467	23.1	10.2967	6.85333	85.43	93.4467	40.9133	137.62	CBL-interacting serine/threonine-protein kinase 23-like [Sesamum indicum]
SIN_1019599	0.0402191	1.09428	3.99355	11.4261	39.976	0.0463589	1.94693	3.76302	35.9011	110.757	5.40743	0.841133	0.07	3.92333	4.66333	3.31667	0.01	7.00333	3.19333	0.56	0.146667	1.55	3.56333	1.79	NA
SIN_1019605	0.290549	1.82901	3.45812	5.16518	3.80764	0.173551	1.17979	4.43725	4.96234	3.46969	0.677092	10.4445	6.66333	0.443333	2.30667	47.9667	2.11333	0.823333	2.40667	29.34	0	0	0.25	0.193333	gibberellin 2-beta-dioxygenase-like [Sesamum indicum]
SIN_1019627	0.034902	1.26562	0.824451	1.17544	1.18271	0.260706	4.6768	1.89284	2.32421	4.17129	41.7205	96.8392	8.7	10.04	12.3667	38.32	10.89	8.37333	14.8433	44.2067	4.53333	2.64667	33.9	9.88333	probable WRKY transcription factor 71 isoform X1 [Sesamum indicum]
SIN_1019896	2.29091	3.51064	3.51744	5.39466	5.34769	2.12916	8.98913	4.43846	6.15165	5.7708	130.065	35.2282	13.7967	7.39667	8.42	36.0733	14.1967	21.17	9.60667	76.83	30.2333	1.04333	38.88	4.43	probable sodium-coupled neutral amino acid transporter 6 [Sesamum indicum]
SIN_1019915	0.0819357	0.374975	2.27685	2.66887	1.30811	0.014837	0.191641	0.633223	2.86473	1.80173	30.8694	8.00407	0.233333	31.2467	17.4633	17.61	0.0833333	74.73	33.09	11.9067	0.34	1.30333	1.81	5.25667	transcription factor WER-like [Sesamum indicum]
SIN_1019975	0.380665	1.34508	1.43359	1.65474	0.382511	0.526875	4.41448	9.34357	2.08142	15.2231	20.1036	71.8887	59.9967	9.78333	7.61333	93.91	63.1967	2.28667	16.91	64.9067	28.6	2.72	68.6467	18.1767	NA
SIN_1020482	1.98912	3.97774	4.15784	6.77211	2.40183	3.70369	8.38143	7.88857	8.48302	6.09092	60.3218	25.2036	34.66	15.6867	31.7433	26.3367	44.75	24.1567	21.83	9.06333	103.23	11.9767	103.13	130.923	uncharacterized protein LOC15157173 isoform X1 [Sesamum indicum];gi|74751419|ref|XP_1171798.1|//PREDICTED
SIN_1020644	0.361694	6.95147	2.23734	1.54251	1.10752	1.13626	11.0091	4.32315	2.15935	6.10503	696.121	249.447	54.96	33.5533	21.9433	31.8433	47.1	17.7467	24.0967	28.2867	12.2933	0.483333	19.7633	9.15667	NA
SIN_1020663	20.3123	12.3469	11.9789	22.1606	19.7331	43.4748	22.5684	22.2895	16.9585	27.9053	7.67756	0.450773	17.22	4.67	2.23333	0.326667	27.71	6.41333	0.736667	0.286667	5.42333	19.1467	1.80667	6.10333	NA
SIN_1020673	0.810809	6.44101	5.2224	3.79893	1.36106	1.30181	18.2464	10.2893	9.15089	19.168	363.077	97.6388	171.567	108.983	157.037	347.527	217.213	75.45	193.82	435	189.783	36.4933	93.6867	77.6767	NA
SIN_1020695	0.00750062	0.0436886	0.00689089	0	0.0314397	0.0657769	1.15551	1.99848	0.398444	4.38696	15.5181	2.54514	14.52	4.96333	5.31667	37.0467	17.7767	2.65	11.3667	24.62	0.193333	0.0366667	0.593333	0.643333	NA
SIN_1020721	0.0291007	0.380087	0.676769	1.07995	1.37297	0.123327	1.41773	0.544463	1.22249	7.26466	3.53141	0.0577832	16.3667	2.35333	2.2	1.67333	11.8067	2.8	3.73	1.14333	22.3933	31.5133	7.89	6.90667	NA
SIN_1020730	2.02507	1.47321	1.08165	1.59912	0.8209	3.54223	5.92552	10.3307	2.09142	8.59515	23.129	48.5428	15.7433	5.83667	18.94	303.43	9.88333	6.51667	30.5767	290.337	0.396667	0.25	13.99	0.76	NA
SIN_1020862	1.62591	1.40735	0.878717	1.75463	2.74742	2.19248	3.28808	4.6487	2.84005	11.4102	17.5609	62.2007	29.13	17.71	32.12	126.32	28.61	19.3733	49.6133	111.067	5.41	2.77	20.2767	7.93667	uncharacterized protein LOC15164663 isoform X1 [Sesamum indicum]
SIN_1021043	4.47058	26.6127	49.7909	128.849	407.736	1.17665	23.2994	68.0327	225.121	548.513	315.878	2174.32	98.6933	967.567	1070.31	1852.03	39.29	669.15	1143.83	1826.85	160.97	98.9533	1146.24	189.16	expansin-like B1 [Sesamum indicum]
SIN_1021127	10.2615	112.919	41.1308	120.4	70.619	6.69838	413.42	43.8498	72.0886	63.993	55.5558	16.0748	32.65	22.4133	121.207	59.2667	50.7767	75.91	94.69	11.74	8.76333	5.87	17.6167	1.94333	transcription repressor MYB5-like [Sesamum indicum]
SIN_1021211	6.03196	7.72268	2.88781	4.04353	5.65521	7.05562	19.4962	3.06973	4.00134	6.06723	215.388	49.1205	35.56	11.5433	11.01	16.76	24.65	32.4467	10.3733	9.24667	76.06	11.4867	87.88	32.2533	NA
SIN_1021308	41.7691	123.225	140.79	93.966	161.894	50.7584	118.235	125.16	126.713	205.077	2.13163	6.61415	3.59333	26.4467	77.8467	91.38	3.92667	33.4933	106.457	154.14	10.1433	0.416667	12.34	2.72667	NA
SIN_1021358	0.436413	49.6745	138.905	12.9948	4.70694	0.269763	2.24609	174.255	18.0966	4.11788	0.601055	243.81	3.96667	1.91667	19.41	12.67	0.876667	6.45667	21.7133	14.21	13.2433	1.83	152.6	87.4333	chaperone protein dnaJ 6 [Sesamum indicum]
SIN_1021497	22.5672	93.8521	29.957	25.1262	16.0927	31.9567	121.213	76.7098	30.5828	44.7241	73.8835	22.6907	81.0367	86.7633	101.147	74.9867	106.077	43.5067	69.7633	25.88	102.253	9.80667	91.5767	68.2033	probable WRKY transcription factor 5 [Sesamum indicum]
SIN_1021624	0.237045	1.40023	0.185165	0.303243	0.188959	0.218788	4.16229	0.714004	0.461293	2.16026	5.84287	0.891771	3.67	2.05	4.91333	56.5567	5.08	2.15333	8.96333	45.58	0.263333	0.0566667	2.79	4.16667	pleiotropic drug resistance protein 1-like isoform X1 [Sesamum indicum]
SIN_1021626	0.0317505	0.124853	0.120339	0.437447	0.141099	0.508617	9.42898	22.5673	3.11728	38.3128	83.1844	4.09693	103.487	27.83	28.3967	69.94	91.3767	5.46	51.74	36.2433	0.323333	0.186667	1.94333	2.02667	premnaspirodiene oxygenase-like [Sesamum indicum]
SIN_1021627	0	0	0	0	0.0124726	0.0133063	0.375898	1.15517	0.0191279	1.73668	11.6356	2.97693	11.56	2.29333	1.99333	9.02333	10.63	1.31	2.62333	7.09333	0.186667	0.0233333	0.953333	0.82	NA
SIN_1021859	0.427627	4.83478	13.2876	8.14068	2.0178	0.320064	2.96949	6.43641	14.3075	3.02688	0.475253	7.1747	0.113333	1.71667	17.0333	2.98333	0.6	2.29667	6.05	0.87	0.1	0.273333	4.81	3.09667	NA
SIN_1021953	2.97944	4.24318	1.93908	1.8414	1.83458	0.0842822	1.81631	1.15716	0.193788	2.34788	100.79	40.729	36.3433	8.32333	10.7433	23.6167	21.7833	7.20667	10.29	11.0367	8.03333	1.07	20.0833	23.5867	NA
SIN_1021967	0.10724	0.982081	1.02694	0.843548	29.1226	0.238896	0.714458	0.243899	1.1005	37.0295	3.11522	35.7267	16.1867	65.1567	23.12	12.03	2.83	509.757	66.19	5.21	1.52667	1.06	50.3933	8.42	NA
SIN_1021985	0.0546332	0.179873	0.593203	0.641752	3.14999	0.128464	2.1623	3.6261	2.5712	13.2264	41.9935	2.14198	56.19	50.9733	49.29	63.6133	46.71	22.5	66.25	106.43	7.57	1.17667	0.273333	1.01333	uncharacterized protein LOC15158513 [Sesamum indicum]
SIN_1021989	0.568327	1.07011	1.53581	5.43227	1.87578	0.267494	0.848015	2.33668	4.72597	4.25955	15.9512	5.79879	40.1933	5.79	13.6133	4.94667	21.78	4.49	8.34333	2.38667	23.21	13.0367	8.30667	18.36	sucrose nonfermenting 4-like protein [Sesamum indicum]
SIN_1022039	1.97461	1.92405	3.45461	3.02447	1.87226	0.541875	5.66749	4.14224	2.91502	3.96668	2.24485	26.424	7.92333	7.46667	6.25	27.87	11.8967	1.75667	10.7667	44.7333	1.13	2.56333	28.9533	20.3133	ethylene-responsive transcription factor ERF113 [Sesamum indicum]
SIN_1022132	56.7128	171.756	107.23	84.3992	96.7332	21.4162	112.911	106.293	57.2523	67.9566	18.4967	5.95547	6.36	45.5733	19.6233	25.6167	6.51	42.4267	25.6867	14.4633	2.22333	6.52333	2.61	2.73333	NA
SIN_1022220	1.38833	3.02535	2.25657	3.9053	4.00048	2.02068	7.71012	4.2161	5.76538	8.00633	94.7192	37.4284	52.7133	40.37	33.59	26.7633	48.36	39.66	29.8667	16.5967	21.7233	7.14333	34.5467	45.28	vacuolar protein sorting-associated protein 4-like [Sesamum indicum]
SIN_1022381	0.0167128	0.405388	0.521807	0.321448	0.168989	0.178226	3.53413	3.92439	1.85368	12.6657	37.1318	7.24355	6.52667	8.56	13.15	88.4067	12.77	17.11	65.92	403.75	0.366667	0.3	1.56	1.71333	cytochrome P45 CYP72A219-like [Sesamum indicum]
SIN_1022427	12.1239	6.92307	9.70039	14.7838	8.01461	13.8448	6.80243	8.68246	15.4222	6.14428	4.82737	1.64625	13.6367	8.43667	3.80333	0.863333	20.5633	8.85333	2.79	0.603333	3.48	7.93333	2.25333	3.84	probable receptor-like protein kinase At2g4296 [Sesamum indicum]
SIN_1022458	12.6132	123.338	68.7399	32.773	57.4289	7.58622	206.946	32.6664	15.9118	69.934	222.517	707.461	30.5233	52.4033	43.6767	182.837	16.0367	82.7367	54.7033	142.02	11.93	1.92333	152.8	48.9933	gibberellin 2-beta-dioxygenase 1-like [Sesamum indicum]
SIN_1022475	0.785654	9.59321	10.2449	3.0521	1.30001	1.23152	118.062	28.9982	10.0542	2.44779	113.988	11.6036	315.88	60.0467	13.15	4.25	251.953	67.54	2.85333	2.15667	8.82	38.2433	4.74333	2.43333	polyphenol oxidase I, chloroplastic-like [Sesamum indicum]
SIN_1022504	28.8884	51.1641	54.2698	37.1515	100.462	14.5827	37.8396	76.6504	37.9638	150.193	161.822	31.5309	57.8967	190.723	305.64	475.657	69.4133	139.98	431.047	637.947	79.3967	86.7133	24.08	132.3	cytochrome P45 CYP72A219-like [Sesamum indicum]
SIN_1022566	0.268346	1.12553	0.35726	0.665257	0.542699	0.23558	3.32159	0.806617	0.598563	4.04678	33.4119	7.07493	15.3033	10.7533	11.1867	61.2667	18.5033	11.5967	16.76	191.723	35.7933	6.86667	21.4567	20.7167	uncharacterized protein LOC15165819 [Sesamum indicum]
SIN_1022640	1.75466	10.3386	12.2975	8.08824	69.6562	1.92583	7.34456	5.02881	10.0082	57.7273	9.46645	24.159	41.9533	73.0767	29.9133	23.2467	14.2533	164.98	53.6133	28.4267	5.87667	6.32	112.157	12.37	NA
SIN_1022749	9.0417	9.05233	6.83271	13.6349	22.046	10.2526	9.63383	13.3802	15.118	40.8351	51.3301	787.463	165.59	100.83	226.123	972.59	30.9133	68.59	132.667	223.713	31.15	102.5	171	79.3667	universal stress protein A-like protein [Sesamum indicum]
SIN_1022821	14.9934	13.1401	18.5042	9.69294	8.08511	16.1749	8.2888	7.1361	6.77196	9.04023	2.13244	7.27215	8.44	25.3933	16.36	29.79	10.1233	16.93	26.1767	25.8667	49.3933	65.8633	37.7967	15.6933	NA
SIN_1022846	0.287756	0.360134	0.861483	1.19106	190.952	0.205977	0.47239	1.15572	1.03684	363.25	6.32786	13.978	34.2367	610.07	234.883	46.9333	13.7533	4430.71	686.94	12.0567	0.156667	0.0333333	4.95667	10.39	NA
SIN_1023281	0.70344	78.5565	120.325	149.102	160.401	0.593597	89.3209	96.2446	186.307	135.966	38.7313	9.76638	1.47	185.823	175.937	110.76	0.253333	143.777	172.757	152.55	0.01	0.336667	0.48	1.13	probable protein phosphatase 2C 24 [Sesamum indicum]
SIN_1023331	77.2742	178.868	126.116	77.4691	94.0792	63.5093	243.199	125.738	84.0184	116.337	87.2388	16.7979	113.593	154.077	115.767	82.19	142.067	98.1867	100.483	42.8	104.097	68.5367	41.6733	73.9067	pathogenesis-related genes transcriptional activator PTI6-like [Sesamum indicum]
SIN_1023361	7.37271	16.2135	14.0549	24.1914	17.6402	13.1696	50.9368	22.0613	38.2184	29.2928	203.012	452.539	183.94	124.153	94.81	265.387	192.063	75.03	83.7767	155.26	3.84	4.26333	37.73	30.02	NA
SIN_1023459	2.2056	15.4815	35.3158	24.9213	28.2433	1.54027	13.885	19.9335	21.6198	18.3676	47.4422	11.2057	13.3267	43.2467	48.84	83.75	19.7467	34.4133	60.0667	98.5867	29.0567	3.28667	29.0733	9.69	protein kinase 2B, chloroplastic-like isoform X1 [Sesamum indicum]
SIN_1023511	0.237952	1.83804	1.4461	2.06248	1.14835	0.479177	10.7485	16.7715	4.86622	36.799	2.7219	46.7891	5.67333	14.5267	44.35	201.81	28.1533	48.07	187.853	526.627	0	0.2	14.1333	15.9033	zeatin O-glucosyltransferase-like [Sesamum indicum]
SIN_1023601	0.386391	0.529334	0.418917	1.70209	2.3375	0.612238	1.89872	0.724289	1.98119	2.90656	43.3869	7.92364	25.8533	22.0233	21.3133	12.1167	30.7667	23.91	23.8667	6.91333	3.82333	3.29333	1.38333	6.44	short-chain type dehydrogenase/reductase isoform X2 [Sesamum indicum]
SIN_1023686	16.9617	18.6943	8.60422	10.031	30.701	15.1559	63.7575	11.3286	15.9812	25.7995	27.1677	6.78773	96.3267	10.2633	4.78667	25.8967	73.2133	2.88333	2.14667	18.56	246.073	588.587	40.3967	248.203	protein NRT1/ PTR FAMILY 6.3-like [Sesamum indicum]
SIN_1023897	0.318802	1.88617	1.04035	0.828896	0.321766	0.518826	2.79984	1.78871	0.938435	1.7057	89.1366	40.795	7.20333	0.283333	0.116667	4.25	5.04333	0.78	0.926667	2.64667	48.1433	1.28	90.25	32.2933	NA
SIN_1023904	1.62581	10.7245	6.45125	9.60136	4.45272	20.1205	253.299	570.276	64.2917	1116.22	2477.37	307.237	1164.54	3237.25	3518.74	13498.4	1473.62	1874.59	5493.2	28129.6	1.12667	0.196667	4.02667	12.3033	EG45-like domain containing protein [Sesamum indicum]
SIN_1023965	1.04579	1.24454	1.29231	0.634391	0.5463	0.5671	2.35898	2.25301	0.886197	2.2199	111.482	50.5916	21.8733	12.6967	8.26333	20.8733	28.45	9.68667	10.7933	36.1533	41.0733	20.7467	108.187	39.4	NA
SIN_1024071	0.0949333	21.5632	36.1477	15.1653	18.0898	0.0300274	0.409839	3.42606	2.76467	1.92109	5.49881	1.06493	1.24667	4.85667	8.25	2.91667	0.08	8.46333	10.3367	0.73	0.206667	0.00666667	0.676667	0.263333	NA
SIN_1024082	69.2954	223.095	362.473	353.798	692.406	100.035	463.655	438.744	917.559	1000.45	123.401	4.3933	142.37	1953.02	580.947	490.3	107.137	2267.07	798.227	104.29	27.4433	46.7433	7.51667	33.9967	NA
SIN_1024093	33.6559	31.2982	16.5452	19.4567	10.9772	30.2367	32.3773	8.31597	22.5519	7.8909	5.5208	2.57746	16.2167	49.82	1.28667	0.406667	11.47	50.72	0.553333	1.38	6.56333	13.09	1.24	6.25667	NA
SIN_1024285	0.0336422	0.30841	0.101772	0.110516	0.0696461	0.00983901	0.700773	0.641477	0.423445	1.57148	11.3036	39.7113	16.27	12.59	4.76333	48.6033	9.46333	9.87333	9.66667	80.37	9.94667	3.03333	41.72	13.0733	transmembrane protein 45B-like [Sesamum indicum]
SIN_1024286	3.62161	3.62295	12.6418	37.312	29.8847	4.14771	4.61096	9.67444	48.5214	39.6626	104.976	9.66196	114.917	111.94	63.7167	20.0633	91.6867	106.047	35.2033	2.53333	18.0733	41.5267	4.06	45.4067	dirigent protein 22-like [Sesamum indicum]
SIN_1024481	10.3343	6.20604	7.91042	10.7814	6.19428	16.767	7.477	10.1984	13.9495	6.49628	6.32355	1.92429	11.4367	8.45	12.1	6.55	17.95	8.67333	8.79	2.87333	7.36333	22.1	7.5	7.69333	proliferating cell nuclear antigen [Sesamum indicum]
SIN_1024734	0.0668729	0.426283	0.0532492	0.0909201	0.0500313	0.051125	1.06799	0.699674	0.148567	1.62648	3.41864	0.568703	1.06667	1.96333	3.18333	22.9867	1.82	1.57	4.06	10.9667	0.0966667	0	0.186667	0.223333	NA
SIN_1024788	6.95263	18.2786	34.7109	20.7401	7.11285	8.36443	10.0568	34.1388	25.7796	5.26973	6.47257	0.580711	23.4667	8.66	9.91	3.86	18.4033	9.14	7.12	3.08333	8.3	11.8667	2.00333	14.6333	gamma-glutamyltranspeptidase 3 [Sesamum indicum]
SIN_1024789	0.0291123	0.200794	0.065448	0.0543286	0.119423	0.0396215	1.08748	0.524013	0.105948	1.18045	7.37535	57.205	3.81333	1.60667	3.1	23.0133	3.68333	1.76333	4.64	9.43667	0.35	0.0533333	1.45	1.73333	NA
SIN_1025012	0.0414537	0.419718	1.61972	1.12338	0.282199	1.27737	1.17594	0	3.67796	8.45369	1483.08	447.699	1606.46	2514.65	1544.92	469.75	1208.79	2349.25	1040.75	113.667	145.703	116.25	73.94	728.947	non-specific lipid-transfer protein 8 [Sesamum indicum]
SIN_1025376	5.54602	15.8675	15.6015	11.2294	11.7462	4.47778	11.3188	17.5471	7.3007	16.7248	137.504	492.599	15.2567	4.27	12.0567	51.47	8.32667	7.43667	33.2033	57.9333	114.093	3.05	192.783	81.9	uncharacterized protein LOC1517812 [Sesamum indicum]
SIN_1025540	33.7218	135.042	28.6435	43.3224	30.1015	47.7133	415.954	57.0762	38.4292	23.3052	1927.4	387.854	258.973	87.2433	83.9067	39.05	277.923	178.84	42.9367	10.51	144.183	23.8333	151.487	50.0767	LOW QUALITY PROTEIN
SIN_1025661	247.978	449.524	247.577	130.84	466.257	214.255	569.187	300.742	169.664	577.716	2414.35	839.476	21.5233	52.4667	41.6033	118.833	27.0533	34.8633	47.4033	112.393	152.203	78.6667	874.887	286.91	NA
SIN_1025682	3.40217	2.41665	1.52472	2.2435	2.10081	3.60362	2.84188	1.572	1.54307	2.42922	14.222	6.24591	11.5933	10.0833	7.42667	2.58333	12.5767	14.86	5.72	0.913333	8.49333	25.3767	27.5233	30.9533	LOW QUALITY PROTEIN
SIN_1025712	7.87581	14.8212	19.3099	34.2297	27.3338	9.97995	24.2405	16.7127	49.6425	20.4977	23.2184	11.1093	79.9867	70.7633	69.0833	41.2267	108.547	54.6567	72.1933	30.79	72.1467	57.0133	25.4533	37.8033	metal transporter Nramp3 [Sesamum indicum]
SIN_1025734	0.108978	0.21502	0.49493	0.51885	0.0507295	0.303531	6.7032	13.7548	1.31248	13.5218	67.3537	13.5983	112.243	49.86	50.4367	124.597	86.56	18.4067	68.14	31.83	0.226667	0.196667	0.67	0.986667	NA
SIN_1025803	36.5122	65.5303	39.4826	22.9721	41.1831	34.6805	99.9256	27.2075	19.5456	32.1503	7.41175	3.63477	13.4167	14.1467	4.49667	1.39667	25.1567	15.49	3.15667	0.88	2.26	3.93667	0.556667	1.70667	hydroquinone glucosyltransferase-like [Sesamum indicum]
SIN_1025883	1.77196	10.1431	4.85185	6.0994	4.84911	4.77321	13.8998	11.3651	10.7678	9.99217	114.645	38.6459	28.5067	34.3133	34.13	20.7833	21.5133	50.7267	38.62	7.84667	172.26	8.31333	104.893	139.137	NA
SIN_1026138	0.134981	2.55148	6.80752	16.5479	13.7275	0.418458	2.04855	4.98587	19.9405	20.5771	7.72575	96.5149	26.61	17.5333	10.6333	3.06	43.6133	5	18.79	2.25667	4.39	36.3067	45.79	5.93333	basic form of pathogenesis-related protein 1-like [Sesamum indicum]
SIN_1026203	0.575432	6.44727	2.02027	0.559856	0.456958	0.707649	11.289	5.50841	1.99669	0.925107	846.272	413.162	116.603	11.9733	16.9	7.92	80.9833	101.237	19.5933	1.04667	156.787	0.66	199.353	48.2533	ethylene-responsive transcription factor ERF19-like [Sesamum indicum]
SIN_1026221	0.0641575	0.041497	0.262555	0.196181	0.0749536	0.0338947	0.221544	0.55577	0.28292	1.10757	7.04157	3.51417	7.41	23.3833	14.7933	36.61	9.25667	39.7	17.8933	21.8	0.27	0.556667	0.736667	3.24333	NA
SIN_1026244	0.0663867	0.528616	1.08009	1.64286	0.480604	0.37561	1.46391	3.5254	2.81064	2.64224	4.70887	0.67582	22.96	5.53333	8.25	3.11667	16.56	7.22667	6.06333	0.553333	0.17	0.46	0.22	5.89333	urea-proton symporter DUR3 [Sesamum indicum]
SIN_1026245	1.33135	5.80276	5.13467	6.99378	10.8623	1.85209	13.4953	6.20035	7.15314	15.129	28.7115	11.9688	24.0367	18.3933	7.69667	17.7433	25.0767	25.86	15.7933	16.1433	13.5567	5.59	31.4533	150.177	NA
SIN_1026328	5.90684	12.2039	4.26736	2.33368	4.29776	6.76204	42.1617	6.61342	3.60296	5.03249	10.1227	2.4716	20.6433	4.98333	0.226667	0.0766667	16.89	3.82	0.246667	0.123333	34.25	56.89	56.1433	23.37	probable galactinol--sucrose galactosyltransferase 2 [Sesamum indicum]
SIN_1026428	2.14105	26.8855	3.36162	2.57093	1.18206	1.19607	90.2426	12.1558	1.30765	2.83826	19.1289	3.79488	2.11667	2.44333	2.32333	50.2233	4.04	5.99667	7.56333	70.3867	1.86333	0.153333	3.78	1.59	protein TIFY 9 isoform X1 [Sesamum indicum]
SIN_1026429	32.6522	71.2019	52.8118	41.9698	100.366	32.6335	116.532	31.984	46.2322	99.2914	180.927	415.848	73.6267	122.623	63.7	223.903	44.55	167.74	100.26	222.657	98.1167	30.19	203.62	90.9333	GEM-like protein 5 [Sesamum indicum]
SIN_1026584	47.2773	527.206	358.391	392.072	663.342	36.1369	377.328	385.549	393.865	539.486	275.38	113.068	279.063	347.23	276.847	118.273	210.163	404.663	210.367	38.9333	1083.75	180.617	1264.7	929.08	probable E3 ubiquitin-protein ligase XERICO [Sesamum indicum]
SIN_1026787	28.9938	544.084	492.122	573.594	401.799	22.3308	652.535	368.19	527.089	375.823	25.4968	120.658	31.9533	231.297	158.353	248.43	40.3133	278.883	201.637	315.393	14.54	16.6433	34.8133	57.9267	homeobox-leucine zipper protein HAT5 [Sesamum indicum]
SIN_1026913	7.49189	13.2954	14.2468	13.1898	12.7081	7.16343	16.8489	28.2381	18.407	13.0692	224.388	93.7251	172.017	68	66.52	19.17	133.173	137.57	46.8567	5.32	72.8	5.11	42.4867	55.05	scarecrow-like protein 21 [Sesamum indicum]
SIN_1026934	15.3477	104.081	228.492	473.5	139.642	11.3885	77.1576	153.242	211.458	44.6765	19.9218	0.769716	14.6767	7.91667	17.6333	16.8633	12.6767	10.42	6.31	0.32	0.363333	0.24	0.32	1.21	1-aminocyclopropane-1-carboxylate oxidase-like [Sesamum indicum]
SIN_1026962	31.4503	42.9689	69.1354	93.3873	46.6425	44.5751	34.0225	35.903	84.2493	32.4825	55.8337	15.2981	83.7	79.32	24.17	10	70.43	87.6633	25.9267	2.5	16.3167	30.73	7.01667	68.4533	peroxidase 42-like [Sesamum indicum]
SIN_1027022	1.26758	2.75707	3.49872	4.17573	2.31828	1.60826	1.56174	1.77813	3.62201	0.443836	5.14469	0.784519	21.4533	3.17667	1.15	0.573333	15.51	2.66333	1.11667	0.793333	8.05667	16.6533	2.63	6.08667	external alternative NAD(P)H-ubiquinone oxidoreductase B2, mitochondrial-like isoform X1 [Sesamum indicum]
SIN_1027059	1.16821	9.68879	10.4652	4.67513	2.53523	2.13955	10.2991	15.6207	4.03806	3.31745	68.7022	17.7136	1.55	22.33	0.796667	0.39	5.13333	24.5667	0.4	0.86	26.8733	3.22	91.7833	23.8133	NA
SIN_1027076	4.56082	6.12291	4.98393	4.34029	3.89597	2.58049	10.7114	9.24579	4.81413	6.26768	46.6501	10.5504	15.2233	10.8967	4.83	8.97667	20.68	7.07	4.53333	9.31333	7.95	5.72	1.44667	4.47667	NA
SIN_1001613	4.27795	1.08784	2.0394	1.57688	1.01292	5.7614	0.9233	2.54618	1.15704	1.35295	5.80629	2.72724	10.6367	1.71333	0.186667	0.14	11.1433	0.843333	0.0966667	0.103333	14.8633	66.2767	4.59667	32.1933	WAT1-related protein At4g83-like [Sesamum indicum]
SIN_1001733	8.43652	4.63021	1.61486	2.28458	11.9446	9.38955	4.52908	3.76198	1.51704	9.35289	33.2397	9.37182	47.65	25.02	38.61	23.43	52.4433	30.14	35.9033	17.18	19.5	46.67	9.96667	16.0667	triose phosphate/phosphate translocator, non-green plastid, chloroplastic-like [Sesamum indicum]
SIN_1001914	3849.04	2568.83	1565.04	159.338	1820.83	3479.95	2246.36	2437.54	140.227	1613.33	3.36771	0.381975	1.48667	1.08333	14.1533	3.01333	21.71	9.31333	50.6367	4.27	21.21	4.36333	8.27667	10.87	chlorophyll a-b binding protein 5, chloroplastic [Sesamum indicum]
SIN_1001939	7.34907	7.70074	0.849678	8.56667	19.2758	5.81382	6.55479	0.320022	9.31466	11.7067	11.4212	0.895698	1.88333	14.73	5.48	14.09	1.30667	15.4033	10.2767	21.2267	10.9667	11.8367	29.3133	27.07	protein REVEILLE 1 [Sesamum indicum]
SIN_1002211	3.88601	1.33546	1.39716	1.05797	0.788139	6.81125	2.64416	1.74821	4.17982	1.07791	6.42136	0.795315	15.0867	56.0767	2.83333	1.69	9.98	77.3167	4.94333	0.843333	1.05667	1.78667	2.85	6.29333	NA
SIN_1002638	0.475685	0.157682	0.0999101	0.380392	1.8251	0.108145	0.225157	0.0166221	0.191648	0.28084	3.96517	9.53912	5.55	0.736667	0.0966667	0.0966667	8.6	1.34333	0.193333	0.1	2.38	31.48	0.806667	2.38333	21 kDa protein-like [Sesamum indicum]
SIN_1002787	31.8425	111.989	71.0014	28.1093	4.55498	42.4238	152.999	50.9358	24.3261	5.1008	102.83	739.896	79.9333	0.5	0.26	0.373333	53.3	0.446667	0.643333	0.303333	15.9033	1.43333	138.163	7.82667	major allergen Pru ar 1-like [Sesamum indicum]
SIN_1002788	4.46784	22.8909	4.23391	4.4512	0.946426	4.63562	39.1936	3.72293	2.10227	0.818686	107.706	261.575	23.2867	0.253333	0.373333	0.126667	24.0833	0.01	0.01	0.01	3.54	1.43333	31.86	5.80333	major allergen Pru ar 1-like [Sesamum indicum]
SIN_1002789	4.88566	14.359	3.89658	4.02755	0.459464	3.86381	25.4154	3.91604	2.68046	0.437643	33.0316	164.206	27.6067	0.976667	1.13	4.87333	21.89	0.26	0.656667	0.613333	4.39667	1.20667	28.4967	6.30667	major allergen Pru ar 1-like [Sesamum indicum]
SIN_1002790	8.76506	42.9541	35.1097	16.9326	2.87353	14.5971	77.8397	16.6907	14.4464	3.04849	142.791	1561.9	82.31	3.5	0.9	3.45	43.49	1.06333	0.656667	1.01	2.23667	1.02667	7.6	7.74667	major allergen Pru ar 1-like [Sesamum indicum]
SIN_1002791	11.7055	36.2972	5.54641	7.23456	1.6498	24.7024	84.467	2.80933	3.96452	1.97003	197.747	647.98	88.84	4.52667	4.78667	15.75	70.7367	1.45	3.59667	2.22	3.44	1.06667	17.52	3.54	uncharacterized protein LOC8275584 [Ricinus communis]
SIN_1002792	7.22004	20.0507	7.25589	2.1817	0.495961	2.66888	37.1885	5.02666	2.58848	0.617997	126.39	6156.66	37.5633	0.873333	0.01	0.786667	41.6667	0.6	0.626667	1.82	5.16	6.98667	623.163	141.4	major allergen Pru ar 1-like [Sesamum indicum]
SIN_1002894	98.143	60.8332	64.1115	124.806	19.7118	105.318	49.6969	60.1726	128.811	12.263	7.78509	2.99718	10.2667	2.52333	9.78333	4.5	81.7633	19.98	46.6467	16.4567	21.0833	18.1933	5.1	3.57333	DNA replication licensing factor MCM5 [Sesamum indicum]
SIN_1003183	1.69608	2.34391	0.337723	0.404055	4.0013	1.11401	3.53016	0.50808	0.767838	5.20366	11.5146	1.86373	148.613	2.56333	14.03	22.8833	68.26	18.6567	20.7633	101.817	16.42	1.53333	62.9167	20.0333	NA
SIN_1003285	159.534	106.873	64.1164	37.3495	86.2589	184.267	103.79	96.0021	50.6365	107	10.8162	4.01262	4.65	8.78667	7.50333	13.3133	4.31667	6.42	9.26	21.53	6.84333	7.18	27.9967	8.37667	serine/threonine-protein kinase WNK8-like [Sesamum indicum]
SIN_1003479	5.86146	4.51395	2.0814	0.984865	1.13816	4.05977	3.39585	2.64152	0.373975	0.97458	8.2573	0.715041	22.6833	2.06667	0.173333	0.0366667	23.5367	2.72667	0.463333	0.14	19.15	20.6067	2.72333	6.13667	sodium transporter HKT1-like [Sesamum indicum]
SIN_1003878	15.1222	7.23449	2.20145	1.90906	8.42662	12.0998	6.13028	3.80376	0.928697	5.48106	3.70451	0.16253	2.47667	23.5233	4.47333	0.98	2.66333	38.5467	6.09	0.393333	0.973333	1.95	2.85333	8.65667	NA
SIN_1003892	6.12031	3.51081	2.64485	2.21942	1.03516	19.7916	7.12411	2.60332	6.19775	1.89971	3.73302	1.05092	11.65	17.4	0.226667	0.16	7.21667	17.64	0.303333	0.683333	3.27	3.61333	0.83	4.19667	NA
SIN_1004026	175.166	30.8735	16.6267	11.2746	12.1761	188.642	31.9947	17.53	10.9859	13.0899	38.5861	14.0904	28.3733	22.1233	7.34333	13.81	39.5567	14.3833	11.0833	10.5967	18.3367	28.73	13.4967	11.19	BAG family molecular chaperone regulator 1-like [Sesamum indicum]
SIN_1004075	0.0719876	0.018677	0.00621391	0	0.0640122	0.0981656	0.486789	0.936249	0.101711	1.8885	5.91725	1.18732	1.72333	3.13	4.62333	31.5067	1.91	2.87667	9.88667	59.0867	0.153333	0.996667	7.73667	2.04333	probable rhamnogalacturonate lyase B [Sesamum indicum]
SIN_1004354	21.3693	10.5505	11.6179	8.79977	5.29225	15.081	5.6635	5.61915	7.14376	6.53574	8.47052	178.611	26.21	4.69333	13.6767	79.8233	7.38	14.6	16.4833	104.667	14.61	43.9033	327.177	116.463	F-box protein At3g875-like [Sesamum indicum]
SIN_1004488	0.968904	0.305668	0.824453	0.973986	0.406392	2.89442	1.22781	0.477985	0.368781	0.259696	10.4651	3.66003	24.6367	20.1333	10.5833	1.36	29.82	25.3233	6.33667	0.17	7.26	26.5667	3.30333	8.92333	auxin transporter-like protein 2 [Sesamum indicum]
SIN_1004533	10.6841	4.68326	5.16165	11.3531	2.13717	16.1622	6.22559	8.1699	15.1687	2.25066	4.8496	1.83023	9.29333	2.06	6.64667	4.19333	13.8733	3.4	6.29333	1.56	2.36667	9.24	0.603333	2.98667	DNA replication licensing factor MCM4 [Sesamum indicum]
SIN_1004573	85.6574	47.4203	39.8749	31.2523	32.4562	126.819	33.2012	23.1137	20.7675	20.0308	35.7628	467.321	299.203	44.93	30.3133	6.52667	391.793	60.45	23.3333	2.48333	141.413	604.81	1012.96	236.283	putative lipid-transfer protein DIR1 [Sesamum indicum]
SIN_1004667	8.22715	3.21158	1.61031	2.57453	2.0952	7.06416	4.22163	1.99963	2.82233	1.73777	9.13251	19.613	33.4533	6.63667	2.98	0.57	37.6167	11.2433	2.78333	0.193333	14.19	37.7667	14.74	15.4567	probable pectinesterase/pectinesterase inhibitor 51 [Sesamum indicum]
SIN_1004804	1.36062	0.263467	0.431959	0.32743	0.627739	2.0549	1.30591	0.229029	1.63	2.26566	3.46091	0.0548319	17.8133	0.866667	0.0933333	0.0966667	11.9	0.77	0.136667	0.01	7.64	20.89	2.69	5.33333	dirigent protein 24-like [Sesamum indicum]
SIN_1004849	63.5155	42.6022	16.4208	11.3717	2.61539	63.3565	157.642	20.0762	6.0212	2.39811	631.322	222.358	62.9467	5.41	7.32333	17.9567	70.5467	14.3433	4.51	2.34667	157.943	4.26	279.683	30.9	phospholipase A1-IIbeta-like [Sesamum indicum]
SIN_1005078	0	0.041296	0	0	0	0.820256	0.103019	0.814294	0.0724846	0.157301	113.497	5.80941	386.42	34.8433	4.31667	4.66667	255.28	35.85	7.17667	0.71	164.207	135.573	24.5633	45.5567	probable 2-oxoglutarate-dependent dioxygenase AOP1 [Sesamum indicum]
SIN_1005175	49.9572	35.7905	26.4186	30.6688	20.4174	100.708	59.6273	27.0416	65.446	11.4032	9.45159	3.82453	44.11	5.26	4.37667	0.403333	71.73	7.60333	4.20333	0.613333	22.0633	89.53	1.45667	17.8767	major pollen allergen Lol p 11-like [Sesamum indicum]
SIN_1005329	3.31928	7.68062	7.16117	4.97202	9.27473	3.41715	14.4355	11.8239	5.97978	26.2349	20.7177	78.6358	15.4967	8.37	23.2267	63.4133	8.41	10.6967	24.3367	70.6767	46.8967	9.31333	104.473	34.2967	LOW QUALITY PROTEIN
SIN_1005372	1.21774	1.27585	0.649031	0.670575	0.953862	1.47966	2.84857	0.502477	0.188532	0.450356	10.7601	24.477	17.6833	7.44333	2.38	0.236667	16.13	9.33333	1.81333	0.156667	0.00666667	1.27333	1.76333	1.41667	endoglucanase 1-like [Sesamum indicum]
SIN_1005451	257.606	247.146	103.739	25.372	24.7703	227.654	251.226	34.1889	15.1586	15.8567	12.2777	2.74116	114.59	54.5067	3.65667	1.98333	91.56	53.1967	4.00667	0.49	330.493	595.46	56.9133	88.35	aquaporin TIP1-1 [Sesamum indicum]
SIN_1005453	0.888389	0.498449	0.229569	0.0128805	0.312286	0.674188	1.58488	0.666745	0.259303	0.274031	149.164	15.9519	48.3767	6.62667	3.23	0.75	33.8567	18.9167	2.62667	0.48	26.81	6.75333	45.1267	27.19	alpha carbonic anhydrase 7-like [Sesamum indicum]
SIN_1006147	190.478	82.9224	30.8179	31.2225	241.054	168.788	79.3771	28.1236	28.9818	187.625	30.1398	5.66369	18.8567	113.763	110.14	85.2867	16.2367	127.543	130.943	59.52	22.12	10.8	10.8167	19.9	NADP-dependent glyceraldehyde-3-phosphate dehydrogenase [Sesamum indicum]
SIN_1006765	77.5762	118.382	169.179	111.971	27.176	83.5347	91.2346	138.707	88.666	16.5327	30.1103	97.2135	96.84	28.7567	79.3967	22.45	164.803	18.6433	57.9667	11.6133	19.6633	50.8067	9.21667	11.7833	delta(24)-sterol reductase [Sesamum indicum]
SIN_1007534	1.16369	1.74399	3.7562	4.19927	0.468989	0.914504	1.52313	2.74107	2.46477	0.558845	29.4665	5.70986	200.52	37.8067	68.6	9.20333	171.737	32.17	37.9667	2.23667	8.79333	3.89333	2.45333	6.42	pectinesterase-like isoform X1 [Sesamum indicum];gi|74763241|ref|XP_117816.1|//PREDICTED
SIN_1007831	4.50942	1.55216	1.28769	1.10348	0.589149	5.7776	2.55715	1.5624	2.22217	1.07566	2.44567	0.992981	8.60667	4.29667	0.846667	0.01	10.69	3.20667	0.45	0.01	1.49333	5.18	0.17	2.51667	rho GTPase-activating protein 5-like [Sesamum indicum]
SIN_1007999	408.307	316.66	186.392	247.279	148.01	439.5	341.024	157.813	260.936	83.545	157.823	62.0518	234.987	95.4933	67.25	59.1567	355.307	107.307	57.6833	38.47	50.2333	190.873	62.59	59.3433	tubulin alpha chain [Sesamum indicum]
SIN_1008018	12.6578	2.48368	0.466905	3.18505	6.5914	10.8904	2.57571	0.635279	3.92672	5.04167	56.9839	9.1844	30.1233	9.68	8.89	11.6467	21.2967	17.1067	7.71333	9.32333	35.8767	8.22	46.18	40.4767	NA
SIN_1008171	0.337103	0.935981	0.548378	0.379524	0.0482967	0.488378	1.59946	0.14711	0.510882	0.344296	9.13699	1.70997	14.4267	17.5633	13.08	5.64667	15.5367	10.7433	6.77333	1.35	4.27667	2.81333	1.10333	2.15	geraniol 8-hydroxylase-like [Sesamum indicum]
SIN_1008224	29.8451	2.44108	5.09558	10.6734	3.41776	23.9577	1.5917	2.63173	6.10585	1.96247	2.41755	1.05569	29.7333	9.95333	1.07667	0.326667	7.52667	12.26	1.07333	0.526667	5.36667	11.3233	15.7933	12.44	NA
SIN_1008334	20.5485	17.3715	25.4414	14.2036	18.7377	17.6221	9.52356	14.1532	14.441	21.7797	32.0407	8.53191	21.4	18.7467	11.08	6.61667	29.62	11.3233	8.08	5.03667	76.1933	44.4567	20.2233	30.6167	transcription factor TGA1-like [Sesamum indicum]
SIN_1008531	1.92383	2.98523	0.88696	0.586248	1.12341	1.34576	2.11768	0.92805	0.526247	1.40943	242.311	116.169	28	9.83	3.75	3.25667	23.8367	23.3967	3.31	0.756667	115.147	19.2667	463.16	98.44	uncharacterized protein LOC15173328 [Sesamum indicum]
SIN_1008702	3.16981	2.31491	1.29423	0.76441	0.484517	25.8346	13.8309	1.06212	13.5133	3.22045	9.48283	0.770408	19.5433	69.2033	0.51	0.366667	11.0633	89.4367	0.42	1.1	2.53667	1.18	0.403333	4.88667	NA
SIN_1008745	47.11	30.9595	6.12944	11.456	15.6758	59.5629	46.716	13.9665	11.7385	16.3209	697.725	221.893	119.19	25.6067	37.9667	30.74	128.063	51.5633	27.1467	7.03333	319	37.6467	303.01	208.167	NA
SIN_1008788	0.288512	0.313537	0.250319	0.381523	1.35745	2.39418	0.415722	0.131206	0.649836	2.00009	3.35589	0.001	23.7067	11.9	11.3767	1.58333	16.2833	13.6233	18.0033	0.386667	6.66667	5.42333	1.70667	46.58	aspartate aminotransferase, chloroplastic-like [Sesamum indicum]
SIN_1008958	31.7801	17.9141	14.9572	18.9568	6.15685	15.8728	7.27078	9.39823	11.3192	4.62633	5.80953	18.8284	21.9067	7.36667	17.9367	12.06	26.1	11.3433	10.8467	6.77333	5.39667	14.8833	36.3033	18.3133	BTB/POZ domain-containing protein At4g8455-like [Sesamum indicum]
SIN_1008977	0.605907	0.513846	0.42113	1.05167	0.124877	0.711613	0.26297	0.390878	0.610977	0.246208	2.55448	66.5043	58.7033	10.91	23.9333	67.7433	20.09	22.2967	22.4133	85.9533	2.46667	20.89	86.6167	51.9133	acyl-[acyl-carrier-protein] desaturase 6, chloroplastic [Sesamum indicum]
SIN_1009257	229.772	114.033	30.3564	114.521	126.18	144.439	25.5075	35.479	60.8071	106.832	441.902	103.297	383.273	356.983	370.753	671.423	343.303	93.13	341.087	553.417	2046.47	2001.85	792.393	1491.2	NA
SIN_1009344	11.9149	7.61665	13.445	9.19036	3.33376	3.30798	2.74944	5.87014	2.5592	2.29256	6.78625	0.46183	21.8567	2.22333	0.66	0.216667	12.1667	3.61667	0.54	0.0466667	3.33333	0.443333	0.2	2.36333	germacrene-D synthase-like [Sesamum indicum]
SIN_1009526	14.3434	13.2779	16.848	32.2711	1.69224	29.5448	11.4103	3.44026	23.9557	1.31585	0.436353	0.0483926	10.7633	4.17	0.28	0.133333	11.4467	3.56333	0.573333	0.173333	23.88	14.2867	11.1367	4.78333	beta-galactosidase-like [Sesamum indicum]
SIN_1009558	1641.52	1221.58	788.467	228.061	149.354	2569.43	2093.31	567.511	257.132	168.08	150.148	62.814	1003.08	231.94	30.3733	13.0333	751.183	322.497	35.7567	11.2167	1819.41	2833.88	1142.7	557.803	aquaporin TIP2-1 [Sesamum indicum]
SIN_1009811	8.23078	5.41067	4.56599	5.00387	3.2611	16.2795	6.04333	7.48405	7.76154	2.27716	2.07662	0.730164	7.26667	6.94	0.516667	0.116667	7.24667	8.58333	0.526667	0.13	2.51333	4.84333	4.91333	1.55333	NA
SIN_1009846	81.8137	19.9199	23.0256	22.9269	21.3907	99.2681	19.3696	16.653	25.6373	16.953	15.3813	4.73125	66.41	17.15	18.94	3.62667	61.49	20.0133	12.8567	0.706667	11.9233	12.7033	1.96333	13.0767	uncharacterized protein LOC1517325 [Sesamum indicum]
SIN_1010077	62.2913	49.6472	22.4266	9.73433	14.5735	58.5764	68.9958	13.1566	7.5556	12.4456	366.308	4056.43	153.64	4.41667	6.26333	137.18	28.77	1.89667	7.02667	28.2133	60.2233	4.50333	1236.45	149.887	NA
SIN_1010139	5.58885	5.37527	4.86315	0.473407	0.755726	20.833	7.63509	3.41631	0.762472	2.25089	14.597	191.896	168.217	3.34333	2.52333	5.41	82.7267	20.2133	2.99333	3.45	162	73.6233	1075.45	271.873	sugar transporter ERD6-like 16 [Sesamum indicum]
SIN_1010159	46.4146	46.9161	17.3646	1.58681	2.45023	20.0109	17.366	6.79001	0.405429	2.14787	1.86518	20.3165	6.98667	0.276667	0.01	2.00333	2.62	0.29	0.0766667	0.253333	0.89	0.576667	15.6967	1.88667	NA
SIN_1010319	175.433	294.59	249.461	107.095	376.864	136.271	227.518	295.893	91.0389	344.317	0.671601	5.07543	9.38	1.77	1.44333	0.01	15.1833	2.83333	1.35667	0.21	3.43	15.1967	13.6	4.96667	CASP-like protein 3A1 [Sesamum indicum]
SIN_1010344	34.637	100.462	166.342	173.838	287.623	13.2497	27.6774	100.839	78.9696	213.727	5.94603	1.09478	35.7333	30.2933	7.99667	6.98333	26.9867	23.1	9.11	2.16333	28.1567	15.0233	6.22667	6.54667	acid phosphatase 1-like [Sesamum indicum];gi|74752637|ref|XP_1172445.1|//PREDICTED
SIN_1010526	27.4034	34.7127	3.42786	12.1605	14.3467	41.0521	105.847	4.13491	19.8903	13.0949	177.939	63.5354	122.507	82.6867	69.5933	119.073	181.317	134.933	52.9633	150.653	26.9733	56.01	129.987	36.5267	NA
SIN_1010661	0.882968	5.27483	0.19978	0.557751	1.44697	0.796673	4.91231	0.498124	0.264337	3.15934	5.64594	2.32764	0.686667	1.03333	1.88333	19.77	0.933333	0.88	4.09667	4.54	1.35667	0.213333	2.11	5.73	NA
SIN_1010773	27.9	18.5675	6.02061	5.5896	8.0189	24.2171	23.8186	5.87166	5.15607	6.21952	13.8696	0.535016	26.7133	15.8067	1.21	2.55333	20.3967	9.64	1.38	0.893333	13.66	26.8267	4.71333	16.09	aquaporin NIP6-1-like [Sesamum indicum]
SIN_1010787	84.3147	36.8951	22.4625	29.4397	21.8824	107.959	39.7073	25.2665	28.0643	25.6052	8.3933	0.607068	19.78	2.17	0.23	0.12	28.12	2.53	0.12	0.143333	88.55	70.1433	58.8133	29.0433	lamin-like protein [Sesamum indicum]
SIN_1010797	0.952038	1.63502	0.218868	0.164198	0.0417638	0.29173	0.610086	0.816097	0.63528	0.258032	7.6091	17.1426	22.06	5.91333	0.916667	1.13667	19.4467	5.43333	1.52333	0.593333	15.1267	9.71333	4.88	13.83	uncharacterized protein LOC15165294 [Sesamum indicum]
SIN_1010802	44.9189	20.7454	24.4545	15.9729	9.82193	32.3059	10.8093	17.3861	13.1356	5.9215	0.0867765	3.24801	5.50333	1.82667	0.106667	0.01	3.63333	1.04667	0.213333	0.18	3.52667	9.45333	3.20333	2.23333	NA
SIN_1010846	70.5936	32.4942	27.9753	32.6282	12.7161	79.5708	34.6505	15.3735	27.1345	8.89967	274.653	120.328	434.663	61.8167	27.34	35.4267	321.8	77.04	20.14	6.85	67.0967	136.487	27.7167	182.683	glutamine synthetase cytosolic isozyme 2 [Sesamum indicum]
SIN_1010897	4.26472	1.77841	0.974565	0.696297	0.695929	1.29887	0.960689	1.22026	0.35761	0.742431	9.94545	0.679916	4.23	36.8	5.30667	2.77	8.32	87.18	10.9133	0.33	6.26	18.5333	13.56	74.4533	NA
SIN_1010941	84.8772	54.4866	105.96	49.2802	25.554	205.744	39.7643	146.394	29.5004	19.5102	8.46334	2.01914	60.83	9.01	14.45	4.52	73.9933	8.09333	7.73333	2.15333	41.5167	201.603	5.41667	54.7633	phosphoethanolamine N-methyltransferase-like isoform X2 [Sesamum indicum];gi|74743526|ref|XP_1184227.1|//PREDICTED
SIN_1011014	12.77	2.59249	1.94199	1.28465	5.43524	3.90253	0.71178	1.76156	1.04088	4.34158	28.2006	3.40668	43.6467	7.17667	2.10667	2.42333	34.9533	3.22	1.95	0.713333	61.17	44.08	15.9367	27.0267	alanine--glyoxylate aminotransferase 2 homolog 3, mitochondrial [Sesamum indicum]
SIN_1011199	87.9563	48.321	5.71367	14.533	9.14326	105.561	58.0615	6.06929	10.7907	3.21628	5.12839	24.9733	10.1067	6.35667	5.13	2.25	27.67	6.46667	5.57667	0.65	2.78333	19.8633	4.15	4.23	expansin-A6 [Sesamum indicum]
SIN_1011422	29.0749	6.9631	7.67056	7.97548	4.46923	36.1055	9.32433	10.1634	4.59518	4.14504	4.8844	2.12941	15.39	9.98333	4.31	0.92	20.1867	13.5667	4.99333	0.0533333	2.20667	9.14333	0.796667	3.41667	cyclin-D3-3-like [Sesamum indicum]
SIN_1011477	3.223	2.00993	1.4926	1.40847	0.505726	11.7207	4.16905	1.70284	3.46472	1.11743	3.03593	11.6686	9.77667	17.4067	1.49333	1.19667	9.05333	17.2567	0.713333	0.56	5.73333	8.61	2.47333	7.13	NA
SIN_1011541	0.592656	0.301273	0.031173	0.0206358	0.00567387	2.03591	0.615101	0.0835359	0.0376932	0.0366602	10.1441	31.1123	10.6933	0.46	0.346667	0.01	9.26667	0.92	0.196667	0.2	2.35	3.65	14.0533	5.72	LOW QUALITY PROTEIN
SIN_1011548	8.18586	5.50975	2.82727	1.07141	1.57483	4.93048	4.6422	2.4465	1.13698	1.35096	4.1331	2.00537	9.28333	10.2167	2.06	0.38	12.7333	3.35667	1.98667	0.103333	6.15667	15.0533	2.46	4.08667	omega-hydroxypalmitate O-feruloyl transferase [Sesamum indicum]
SIN_1011555	110.078	52.4456	38.489	69.6043	33.8837	171.785	71.7845	43.9866	104.912	19.9467	224.633	76.3832	423.03	258.147	115.463	25.4267	364.457	219.877	74.8733	4.97333	245.07	740.757	181.017	294.243	protein WALLS ARE THIN 1-like [Sesamum indicum]
SIN_1011579	251.727	140.268	94.9771	53.4952	49.5779	182.139	89.9357	81.43	45.8986	47.7371	32.2614	164.812	90.3867	42.16	56.0533	35.4467	119.077	36.6467	56.7067	29.9333	96.03	157.667	86.2133	65.0067	adenosine kinase-like [Sesamum indicum]
SIN_1011584	15.7098	7.02794	5.15587	4.4189	3.3483	38.0227	19.6469	4.56381	20.2077	8.42419	7.20877	2.04635	49.7133	114.947	0.756667	2.47333	34.7933	124.22	1.41333	0.873333	3.46	3.51667	1.20333	11.0133	isoflavone reductase-like protein [Sesamum indicum]
SIN_1011658	3.77657	3.60713	5.7949	7.17838	0.922497	7.37259	15.0551	59.8325	25.7592	67.2891	330.001	28.4557	303.987	177.603	267.197	431.11	263.057	69.07	336.683	519.2	0.38	0.146667	0	0.65	NA
SIN_1011681	15.5093	50.9867	23.7077	17.4741	4.90853	42.06	87.1318	59.2714	23.2904	9.75901	135.947	50.9499	105.773	28.4133	14.3733	3.15667	78.6533	102.45	12.1233	0.926667	175.06	28.82	318.563	147.153	transcription factor MYB44-like [Sesamum indicum]
SIN_1012089	1.45779	0.559921	0.484441	0.269994	0.123949	2.76746	1.61988	0.291757	1.25324	0.479852	2.66886	0.53277	6.42667	4.96667	0.2	0.133333	6.35	4.32667	0.01	0.0833333	7.17333	16.05	2.94	4.39	NA
SIN_1012459	5.8319	2.52317	2.69784	1.21354	0.727139	19.2626	5.768	3.20091	4.63517	1.44584	50.3271	17.0486	445.89	42.7433	25.2133	4.81	333.24	49.3267	13.6967	2.49667	195.357	379.763	48.4767	107.103	auxin-binding protein T85-like [Sesamum indicum]
SIN_1012570	11.3118	11.9078	3.38499	4.25676	8.41836	10.1744	13.8247	4.38649	2.96762	8.81439	858.469	2035.46	497.137	133.477	198.91	369.04	308.903	319.44	179.417	205.257	599.397	49.18	605.517	271.567	NA
SIN_1012646	37.1377	19.7131	6.07173	12.7346	62.8764	32.3757	38.0506	11.5752	22.5121	52.3126	14.992	1.73535	77.0033	13.9633	2.68	0.5	48.1133	12.7967	1.86333	0.386667	35.2433	85.2433	28.81	33.7367	probable boron transporter 2 [Sesamum indicum]
SIN_1013075	88.4061	28.1703	14.9179	30.1431	6.88753	99.4588	44.976	8.72461	10.3849	2.59919	0.301636	22.7308	3.33	0.88	0.133333	0.08	11.2033	0.786667	0.316667	0.0933333	3.18667	7.65333	3.71	0.973333	secoisolariciresinol dehydrogenase-like isoform X1 [Sesamum indicum]
SIN_1013410	123.291	57.4597	30.6005	42.9202	21.1041	92.3055	32.1679	10.3122	37.6896	8.47031	28.8716	11.6218	63.85	21.18	5.02333	0.763333	45.3167	21.1767	3.20333	0.236667	32.1333	63.4767	30.0367	28.9167	uncharacterized protein LOC1516216 [Sesamum indicum]
SIN_1013457	6.96112	2.69329	1.55119	1.18463	0.241843	27.3094	6.75687	2.36102	6.64359	0.36623	12.2615	1.87786	62.6367	15.7633	3.11667	0.166667	65.0833	12.25	0.796667	0.01	4.92333	9.62	0.736667	8.78	peroxidase 64-like [Sesamum indicum]
SIN_1013479	59.4681	26.1894	34.9272	10.9995	5.21405	258.111	137.801	88.4583	240.56	141.562	1788.2	187.444	641.583	155.363	17.5033	7.60667	1590.79	388.81	30.4833	2.59667	281.033	190.41	53.5767	176.41	MLP-like protein 28 [Sesamum indicum]
SIN_1013639	52.9763	23.2601	19.8123	31.1452	20.4858	65.0524	22.8107	18.5435	35.6047	8.45333	9.00846	2.24789	30.69	12.6167	3.87667	0.56	47.73	9.01667	3.16667	0.263333	11.78	36.9167	5.66333	15.4667	protein ASPARTIC PROTEASE IN GUARD CELL 1 [Sesamum indicum]
SIN_1013705	69.6633	18.3243	26.4971	12.29	15.0285	64.9517	26.9061	57.2058	21.7019	104.117	160.757	22.4593	20.5067	129.727	45.1033	25.63	11.6367	79.0067	32.1733	2.89	39.1833	74.08	10.7633	56.1033	NA
SIN_1013778	23.705	12.817	7.28692	29.4988	19.2005	53.0883	10.7348	3.24594	28.5344	8.4053	3.40598	0.103018	45.9433	7.48667	0.373333	0.01	43.15	4.91667	0.19	0.116667	8.15667	36.1133	1.65333	8.09333	21 kDa protein-like [Sesamum indicum]
SIN_1013789	0.933703	4.49158	0.899742	0.215664	0.364854	0.796034	12.5832	4.00964	1.44953	2.45377	377.326	172.982	169.44	20.07	39.8233	130.15	148.197	60.4633	26.0367	217.687	80.0633	1.94	77.6733	31.4433	NA
SIN_1013976	1.94334	0.558268	0.034263	0.146356	0.416062	1.80509	1.9749	1.57089	0.516303	3.20762	9.28111	47.1447	14.8333	9.03333	10.68	41.2633	16.1567	4.05333	14.8567	35.17	0.193333	0.56	3.12	1.58	NA
SIN_1014031	3.3357	3.7118	0.758448	0.718898	1.15053	3.63436	5.89099	5.55376	2.35017	3.32033	121.753	28.9988	67.1567	36.24	40.3067	49.6467	82.1633	80.5167	36.8033	31.3367	64.7533	3.37333	80.17	35.8533	BON1-associated protein 2-like [Sesamum indicum]
SIN_1014517	14.0257	9.49132	3.92758	3.837	5.68836	23.8896	13.2488	26.3909	8.51117	11.6862	310.422	79.7356	124.433	16.6267	19.4867	14.8367	77.71	65.6633	9.12667	5.00333	836.537	20.7767	676.29	473.227	calcium-binding protein PBP1 [Sesamum indicum]
SIN_1014764	0.666021	0.189621	0.166967	0.10821	0.229797	0.389167	0.0957096	0.125664	0.0605013	0.117785	2.41626	0.0817534	0.293333	7.90667	1.02333	0.423333	0.233333	11.8233	2.30667	0.0833333	0.146667	0.263333	0.23	3.73	NA
SIN_1014786	123.051	59.2989	49.0528	18.1588	19.734	68.5846	41.6957	46.2672	16.0807	37.5461	0.475253	319.481	2.36333	0.693333	2.99	16.13	0.383333	0.676667	3.01333	16.1233	300.257	69.9533	788.347	114.97	NA
SIN_1015086	3.00816	0.288865	0.525248	0.484197	1.08034	1.28192	1.71313	0.0408352	1.8474	6.54509	9.66425	0.20096	14.6433	0.18	0.186667	0.01	11.2167	0.19	0.54	0.01	29.03	39.0467	9.74667	17.7967	casparian strip membrane protein 3-like [Sesamum indicum]
SIN_1015706	120.68	34.7074	18.2855	38.9814	39.0271	284.959	63.062	12.9917	122.642	39.4644	51.1449	2.31539	185.26	249.99	32.0633	6.22667	152.27	289.493	28.6	2.46667	79.0367	187.977	8.87667	48.49	blue copper protein [Sesamum indicum]
SIN_1015711	18.5826	12.0729	10.8777	13.3343	4.90041	20.0571	9.54198	8.15682	12.9931	4.19885	7.40318	18.5502	15.4467	9.58	12.7233	4.92667	20.9267	13.5633	11.87	2.73333	4.88	12.29	4.52333	5.27333	14-3-3-like protein B [Sesamum indicum]
SIN_1015901	41.7169	7.76456	2.78749	6.06026	8.88826	61.4086	10.3264	8.5383	8.24811	22.9898	35.2859	9.51882	84.22	29.0767	28.0067	13.7533	60.9167	54.35	21.41	7.67667	26.3967	13.91	28.79	28.9333	transcription factor bHLH113-like [Sesamum indicum]
SIN_1016482	4.13193	1.23554	0.900833	0.601042	0.910839	3.39703	1.66882	0.7473	0.275464	0.454234	0.51519	10.6273	9.21333	1.34667	0.853333	0.12	13.5933	4.61667	1.30667	0.06	3.21667	13.26	10.3033	3.58667	NA
SIN_1016543	173.208	84.1683	68.4556	108.774	70.5488	227.146	95.4216	76.3987	138.876	49.0818	125.724	44.1717	201.673	140.407	88.1267	30.2133	248.373	125.94	70.46	13.0567	75.5767	190.897	48.8	83.9067	NA
SIN_1016606	26.5642	9.91264	10.6598	8.02481	10.809	20.765	9.51136	5.85844	9.75002	9.39816	3.89997	0.882334	10.2033	1.10333	0.67	0.37	7.21333	1.24	0.58	0.11	11.6533	16.9467	8.23667	3.46667	NA
SIN_1016615	0.0233603	0.206104	0.0772249	0.0362509	0.0894592	0.0233791	0.830946	0.105753	0.0343972	0.0367227	86.6735	16.9847	19.4467	7.62333	7.87667	2.37667	11.5067	13.8467	2.63333	1.83	2.25333	1.96667	11.6167	3.64	NA
SIN_1016665	4.39455	2.23303	0.461149	0.390792	0.480824	12.7409	3.48389	0.635388	0.840438	0.787754	2.45923	0.656868	10.9533	2.67333	0.633333	0.236667	12.21	1.85667	1	0.103333	2.31667	6.83	0.733333	4.74	NA
SIN_1016805	687.302	197.042	128.149	53.9745	52.9023	638.155	155.316	57.2735	47.7126	26.9018	2.38968	8.14254	0.226667	0.0766667	0.493333	0.166667	99.7633	7.15667	0.783333	0.24	79.8167	141.17	57.5533	17.8967	NA
SIN_1016897	14.9601	6.88834	4.69901	1.72842	1.59684	27.8292	4.15123	12.0292	2.84036	1.73132	30.3015	4.22017	61.7167	10.39	7.38667	2.62	48.0267	42.6367	1.59667	0.01	78.22	2.05333	26.28	36.19	NA
SIN_1017122	730.525	359.379	357.239	260.589	127.595	345.701	232.801	300.559	192.781	170.636	7.27641	15.8647	44.41	11.3433	1.37667	0.773333	57.4733	3.89	1.21333	0.273333	278.47	538.153	217.71	247.093	glycine-rich cell wall structural protein 1.8-like [Sesamum indicum]
SIN_1017342	0.0455717	0.0159004	0.00626983	0.00645776	0.00553018	0.230819	0.0349436	0	0.0349216	0.00721883	8.26795	1.36243	18.66	11.9467	4.87	3	36.1567	15.0767	5.12333	1.02667	5.42	21.7767	7.84	8.05667	NA
SIN_1017358	5.62625	2.6052	1.79168	2.69367	1.53712	5.11633	2.59108	1.88954	2.71816	0.796118	6.52812	3.05962	16.88	2.93667	2.07667	0.503333	16.2733	2.87	2.91333	0.37	3.84	13.8267	0.923333	2.19333	NA
SIN_1017554	64.1205	29.2307	31.8117	22.6116	37.2508	59.2904	13.8808	29.7864	22.0539	36.8943	34.5691	73.7741	74.11	15.2233	33.9833	14.0867	106.53	28.7133	35.5167	7.57	39.1133	46.4267	48.4333	22.3933	NA
SIN_1017634	31.3888	4.68512	2.73492	5.05995	1.1797	24.8379	4.14495	2.8815	2.15432	0.291203	6.57867	150.932	285.627	8.51	11.9667	0.906667	287.603	29.74	8.84333	0.59	19.1133	91.4433	71.1067	21.9233	NA
SIN_1018058	62.8504	79.18	140.142	161.222	289.965	54.2007	47.0293	116.452	174.252	332.756	240.121	103.146	63.7067	331.787	123.817	65.5833	57.48	322.887	139.077	8.88	461.55	579.073	145.253	326.587	uncharacterized protein LOC15156646 [Sesamum indicum]
SIN_1018077	19.07	13.5073	5.03138	7.85439	19.361	13.4134	39.4404	4.78496	11.3998	14.357	14.3603	5.65984	17.17	5.29667	3.15	3.96	7.45	8.67	4.96333	2.94	5.68667	8.45333	17.8367	9.26333	NA
SIN_1018101	1.67261	1.21936	0.850583	1.40379	0.44801	3.06278	1.93047	1.07743	2.20711	0.360426	0.781486	29.8747	20.4533	5.00667	7.42667	0.3	16.9367	8.9	8.67	0.156667	1.22333	16.62	38.09	4.83	polygalacturonase At1g481 [Sesamum indicum]
SIN_1018308	9.27208	5.5936	9.93659	18.9812	7.25679	14.0283	5.70782	7.90654	18.4031	3.16234	1.43096	0.312434	3.95667	1.59667	0.976667	0.256667	7.81667	2.49	0.833333	0.146667	1.01333	3.31667	0.28	0.616667	NA
SIN_1018318	20.2043	19.2026	11.2149	33.9733	15.4247	31.8316	24.8286	6.41181	54.3943	29.2225	58.1349	14.9488	129.81	77.8033	22.5233	11.0733	152.97	50.4333	23.7033	1.89333	41.94	38.9333	10.8667	36.0233	NA
SIN_1018360	58.1088	36.1814	46.7412	45.119	45.4622	117.537	69.647	25.4442	45.2666	52.336	27.8402	81.7377	26.0233	32.3767	19.7267	23.0867	32.46	19.5567	13.8467	8.17333	121.013	161.107	256.247	156.18	NA
SIN_1018382	20.8181	8.50418	2.68553	4.40768	8.70759	36.5359	12.8724	2.81726	5.45963	8.62763	11.0954	24.8047	41.5633	5.22	2.99333	5.15667	31.4067	6.56667	3.49333	7.06333	93.2267	41.7667	113.467	12.23	NA
SIN_1018435	11.9625	3.30754	1.53898	0.166391	1.30033	34.6866	14.9935	3.63592	0.144174	0.604613	2.81363	14.633	94.94	1.81667	1.70333	0.86	212.727	3.66667	1.57667	0.186667	60.2167	336.547	290.68	47.85	14 kDa proline-rich protein DC2.15-like [Sesamum indicum]
SIN_1018441	37.6511	6.6208	3.56583	3.88377	2.7064	8.31628	1.5223	0.555196	0.27246	1.24301	3.35732	15.0067	49.2967	0.74	0.746667	0.01	97.3367	4.83333	1.97333	0.206667	171.277	753.337	818.277	57.9833	pEARLI1-like lipid transfer protein 1 [Sesamum indicum]
SIN_1018541	20.7262	25.5276	72.3138	64.4578	15.5968	43.6745	42.0555	30.4448	12.7303	11.8421	50.8794	803.14	35.45	51.4567	23.7867	4.26667	48.0233	34.83	20.2333	1.15333	12.28	53.75	46.9467	10.4633	osmotin-like protein [Sesamum indicum]
SIN_1018571	3.82645	19.4061	2.20015	2.35534	4.12729	15.2301	41.1862	4.62996	4.73242	3.89904	5.4696	0.899889	16.64	7.1	1.71667	0.466667	11.52	8.03333	0.486667	0.18	44.3167	4.56667	36.8267	27.33	probable receptor-like protein kinase At1g3326 [Sesamum indicum]
SIN_1018678	2.0983	0.81093	0.845394	0.520394	0.377651	2.69917	0.875251	0.429491	0.597108	0.435188	1.48702	5.42802	8.58333	4.54333	2.37333	0.536667	13.4967	8.58	1.84667	1.24333	4.08667	10.07	1.41667	6.96667	regulatory protein NPR5-like [Sesamum indicum]
SIN_1018896	7.74967	37.0474	27.3375	8.12603	1.66951	12.8967	122.873	30.9552	9.3982	4.58721	684.668	1792.98	401.74	31.0633	50.0567	186.14	287.753	12.5633	29.1533	26.75	52.4533	72.7967	187.97	30.32	major allergen Pru ar 1-like isoform X2 [Sesamum indicum]
SIN_1019033	17.0402	11.6939	16.7471	23.7886	4.21476	15.3596	5.22224	8.60418	20.83	3.48582	2.3451	10.1151	9.95	3.56333	3.18	0.6	14.68	3.29	3.61333	0.0933333	3.60333	11.34	3.69667	3.24	uncharacterized protein LOC1517192 [Sesamum indicum]
SIN_1019060	239.12	85.239	48.147	38.84	96.884	155.543	52.3678	63.2984	28.7817	83.1801	79.2489	13.5026	312.703	95.93	43.72	10.4733	289.633	59.6967	38.7233	6.03667	37.3467	85.6833	18.5267	38.58	NA
SIN_1019371	10.9352	3.97907	0.478402	1.42201	2.78322	10.1071	4.09377	0.433938	1.60697	3.89386	7.11606	15.4347	44.2167	12.3733	1.73667	0.683333	40.53	8.57667	1.85333	0.506667	37.7067	111.28	24.2833	40.7967	vinorine synthase-like [Sesamum indicum]
SIN_1019384	7.88488	6.73285	3.34598	1.74085	1.70262	12.1085	9.38566	1.86155	3.66483	2.3229	26.1432	10.5663	76.1567	31.0367	0.65	1.53	69.7	29.5867	1.05667	5.48333	95.41	136.233	54.8467	66.1267	probable glutathione S-transferase parC [Sesamum indicum]
SIN_1019610	2.036	0.864725	0.470125	1.03906	0.83265	1.07022	2.00812	0.645897	1.86097	1.32567	48.4786	118.691	27.0167	5.51	10.9033	23.67	18.15	18.8033	11.2033	6.42	2.85667	4.06333	9.13333	1.79667	NA
SIN_1019621	2.68803	0.998138	1.01541	1.73021	0.498578	1.51569	1.12675	1.01356	0.702882	0.635005	75.5781	202.125	27.4533	2.63	3.22667	2.38	23.9833	8.19333	2.43333	1.03667	24.5067	2.40333	35.07	9.61333	LRR receptor-like serine/threonine-protein kinase FLS2 [Sesamum indicum]
SIN_1019640	0.446397	0.21412	0.145847	0.120661	0.269274	2.25983	0.585852	0.283718	0.956772	0.191696	3.49184	0.285679	24.7467	38.28	12.2	2.61333	10.63	45.1467	5.60333	0.663333	0.47	0.36	0.316667	2.44333	protein SRG1-like [Sesamum indicum];gi|74776452|ref|XP_118531.1|//PREDICTED
SIN_1019808	6.49975	2.34395	7.23918	3.70965	1.58323	11.3574	4.12769	1.74597	0.442022	0.770879	25.3454	561.329	171.31	13.62	9.94333	0.82	318.773	19.9767	7.44	1.19667	7.23667	39.59	62.9467	15.7133	36.4 kDa proline-rich protein [Sesamum indicum]
SIN_1019848	1.23839	0.463772	0.753672	0.344678	0.310147	0.841622	0.541046	0.443871	0.301562	0.200236	15.7864	1.45696	4.65	46.32	7.56333	2.33	5.95667	77.31	8.99	0.82	2.18	2.65333	6.99667	23.5233	NA
SIN_1020046	19.9323	12.057	4.6974	9.33801	9.25136	20.4281	24.0598	7.07188	7.08228	9.99292	21.2874	7.33594	35.9467	39.5533	48.5567	76.8633	64.1433	39.9767	43.2833	93.66	6.12	8.32667	35.8167	7.00667	NA
SIN_1020232	529.552	454.58	798.337	390.254	340.749	527.341	124.36	867.713	446.961	428.308	61.9499	9.61596	85.5633	65.24	38.3067	20.0333	103.207	22.1933	37.7867	43.3067	444.71	231.297	223.377	71.7467	NA
SIN_1020251	209.891	82.3837	22.7875	19.0324	57.8194	152.258	67.8572	20.9138	17.6253	37.025	370.179	861.914	131.767	8.15333	5.96	35.1633	41.39	28.2633	5.90667	33.24	261.66	122.957	743.943	392.91	NA
SIN_1020288	25.8422	23.3185	6.90483	1.88635	2.54585	55.7632	73.5205	12.3447	3.25395	1.88363	176.648	28.6616	1491.5	173.027	29.2067	5.25667	1070.04	163.023	15.0133	3.13667	163.387	275.203	29.7567	180.413	NA
SIN_1020437	57.1031	13.7358	12.4166	20.2322	13.365	50.1198	7.821	9.26223	13.7808	9.07087	5.79782	2.46374	16.37	14.6267	11.62	6.02	18.3333	18.7667	9.22333	1.34333	7.05667	22.8267	5.03333	6.36667	NA
SIN_1020512	124.635	101.764	184.147	307.867	114.311	249.956	165.001	166.724	301.016	108.922	1.47575	12.8085	14.9833	14.56	9.92333	2.78667	19.4333	9.94333	4.44333	0.5	4.19	19.2867	4.58	2.92333	microtubule-associated protein TORTIFOLIA1-like [Sesamum indicum]
SIN_1020672	0.0704709	0.334609	0.218328	0.227755	0.157256	0.136145	2.11304	4.45665	0.811814	5.41743	38.8838	161.116	81.2267	32.8033	39.71	126.767	95.1867	19.15	50.1633	106.34	8.08	1.89	11.8233	6.06667	NA
SIN_1020762	1.22308	0.326213	0.966935	0.550575	0.295634	1.24291	0.673037	0.549006	0.369091	0.0760181	4.33488	12.627	8.09	0.393333	0.616667	0.33	5.45667	0.476667	0.233333	0.3	0.54	2.14667	16.4667	2.08333	NA
SIN_1020856	127.526	36.9556	39.6093	52.2894	21.1126	121.765	28.1665	47.6667	55.0892	11.8708	5.97567	1.73014	21.6433	3.00333	1.53333	0.156667	30.2033	3.34667	0.856667	0.0933333	4.40333	16.6467	1.23333	3.63333	NA
SIN_1020883	10.736	14.6678	4.91244	3.35499	4.44426	8.26995	19.4535	14.7245	4.94366	38.3754	197.124	10.8955	65.2933	127.063	230.48	457.113	84.74	62.4233	194.31	453.027	25.8933	1.88333	45.9033	12.5367	NA
SIN_1021162	12.249	3.97808	7.73993	18.7377	6.33106	17.8863	5.27231	9.11563	18.4865	3.96824	3.66015	1.16702	17.66	6.76667	3.90333	0.756667	25.6	9.13667	3.46667	0.06	5.55667	17.05	1.66333	4.12667	glucan endo-1,3-beta-glucosidase 11-like [Sesamum indicum]
SIN_1021212	17.1964	14.1436	3.27726	3.25512	22.4718	12.7984	15.2526	2.26865	4.83983	24.3439	1.68958	5.30013	1.06	12.34	2.55	1.90667	1	7.68667	2.54	1.70667	16.0233	8.18667	114.477	9.11667	NA
SIN_1021436	0.464289	0.236115	0.344347	0.237735	0.0389382	0.745899	1.96698	3.21728	0.973642	4.01192	4.43569	0.23718	12.3633	3.51333	1.77333	2.05333	11.9267	0.53	2.41	0.686667	0.436667	0.0866667	0.01	0.0666667	flavonoid 3'-monooxygenase-like [Sesamum indicum]
SIN_1021438	10.3974	3.45545	3.89843	6.56586	4.57103	9.67069	2.3945	3.33283	7.38081	2.7788	6.50232	2.3179	14.8533	9.95667	8.33667	2.63333	17.2633	10.5633	8.18667	2.54333	0.04	0.233333	1.98	0.71	galactoside 2-alpha-L-fucosyltransferase-like [Sesamum indicum]
SIN_1021440	5.40552	1.04644	0.461625	0.221428	0.234855	1.48675	1.5933	0.261467	0.304572	0.454861	70.3069	291.553	39.75	0.98	1.34	3.18	17.6767	3.75333	0.493333	3.28333	292.523	50.66	470.49	175.747	uncharacterized protein LOC15155573 [Sesamum indicum]
SIN_1021637	18.9471	7.11374	5.60912	4.8376	7.33403	14.119	4.57962	5.33242	5.03921	6.98871	4.78286	0.557986	9.42333	3.13667	2.47	1.48	10.43	2.94333	1.49667	0.0733333	3.71333	14.3667	0.943333	5.62667	cytosolic sulfotransferase 15-like [Sesamum indicum]
SIN_1021654	73.4736	30.7707	18.9407	21.838	24.5328	80.6876	87.225	34.7748	32.1512	32.3181	296.576	77.4082	667.867	205.067	65.42	71.3367	430.153	131.7	92.0933	63.9267	43.31	78.7	132.51	49.63	protein ASPARTIC PROTEASE IN GUARD CELL 2-like [Sesamum indicum]
SIN_1021977	6.11398	13.0475	18.2414	14.3704	4.75645	7.06883	21.5283	39.243	16.4092	25.4431	4.18372	8.43203	6.08	19.38	52.3467	66.51	13.8367	21.5333	82.8433	67.8167	0.303333	0.433333	0.85	1.85	random slug protein 5-like [Sesamum indicum]
SIN_1022124	6.33297	1.04906	0.708808	0.506255	1.25488	4.26328	1.34764	1.27476	0.796194	2.22572	9.08261	37.4709	2.36	3.56	8.63	33.3733	3.57	1.48333	6.31	16.93	48.9667	27.93	38.4433	11.38	uncharacterized protein LOC15158157 [Sesamum indicum]
SIN_1022125	0.266477	0.252444	0.0438253	0.0933413	0.06004	1.68825	0.439066	0.108481	0.230242	0.209806	10.1471	4.14545	20.78	72.2833	15.9633	7.75	19.95	92.89	17.05	11.7367	3.76333	9.83667	5.81667	43.62	NA
SIN_1022297	12.8217	2.20388	5.65572	14.8979	9.01657	16.8742	0.950256	4.00034	17.7061	6.64582	1.47393	0.497015	8.71667	4.39667	1.47667	0.44	6.47333	6.57333	1.18667	0.116667	6.27	11.01	3.32667	4.55333	NA
SIN_1022422	63.325	36.1179	17.4327	16.7956	33.2827	50.6585	30.0773	10.6241	9.83569	39.5645	20.8631	1.4925	23.3967	20.62	9.99	9.51333	27.0967	16.76	9.19	6.04667	26.1833	33.79	23.8067	12.2767	uncharacterized protein LOC15165554 [Sesamum indicum]
SIN_1022433	20.565	11.3162	7.06645	4.09542	6.06002	29.5834	15.6957	9.32679	3.82962	7.03572	5.57342	104.08	19.4233	2.20333	4.29	7.64	18.8133	3.97333	3.11333	1.71	36.1533	43.2133	9.89667	22.3767	subtilisin-like protease SBT5.3 [Sesamum indicum]
SIN_1022469	4.09784	15.1826	3.6318	1.44956	0.370423	7.31587	72.0439	5.48248	1.46414	0.504409	559.943	266.222	296.28	28.77	20.9367	31.6233	382.57	24.98	20.66	7.67	87.0267	116.16	74.4	25.0533	polyphenol oxidase I, chloroplastic-like [Sesamum indicum]
SIN_1022470	66.1168	137.098	77.5226	47.9856	13.4221	61.4996	433.654	179.779	59.0246	18.0651	122.721	19.3794	116.31	40.7967	94.31	82.8	112.4	45.4267	73.08	9.55	0.0866667	0.3	0.713333	0.213333	polyphenol oxidase I, chloroplastic-like [Sesamum indicum]
SIN_1022862	46.6599	21.1657	17.848	16.9016	43.4478	63.7193	26.4768	19.7428	17.7637	48.1123	23.6177	7.66842	34.8267	54.1667	27.6867	49.6933	25.4167	55.3833	49.26	72.0567	24.4467	24.07	12.1833	24.4333	chloride channel protein CLC-c [Sesamum indicum]
SIN_1023068	0.371544	1.2387	0.305386	0.0742247	0.146263	0.464862	14.9471	0.855132	0.179408	0.431258	151.901	33.2985	53.6633	64.0433	27.5433	40.2	72.83	81.61	18.4167	3.77667	1.75	0.526667	5.82667	3.77667	1-aminocyclopropane-1-carboxylate oxidase 5-like [Sesamum indicum]
SIN_1023080	41.2246	12.5806	4.47278	2.47636	1.57176	18.1004	8.5253	4.67247	2.96822	1.60105	24.4587	1.12427	5.65667	43.2867	7.26667	2.1	3.75	61.5567	13.22	0.01	1.43	3.84667	3.53	33.0033	NA
SIN_1023165	73.2806	36.2983	49.362	15.5397	13.2615	46.8664	6.07613	10.4974	10.4411	22.0889	5.25494	30.0134	113.4	7.09333	0.786667	0.463333	63.3333	1.17667	0.436667	0.956667	413.26	463.477	358.103	113.79	LOB domain-containing protein 37-like [Sesamum indicum]
SIN_1023191	5.69638	3.92601	1.60994	3.21052	7.86239	8.72461	5.79965	1.7623	4.09178	3.13698	2.2928	0.596999	6.50667	1.52333	2.34667	0.446667	14.7267	3.7	3.26667	0.66	7.41333	25.0267	3.21667	4.74	omega-3 fatty acid desaturase, endoplasmic reticulum [Sesamum indicum]
SIN_1023410	142.155	84.8718	18.7452	3.39005	75.7108	93.2197	33.4911	21.7705	1.69612	38.9212	2.38861	81.5899	9.57333	1.59333	2.08333	0.01	27.6267	6.99333	2.87333	0.01	177.38	1062.97	630.18	224.273	putative lipid-transfer protein DIR1 [Sesamum indicum]
SIN_1023509	2.21704	2.5365	0.8179	1.3545	16.2339	2.31088	3.97669	0.784807	0.458314	22.4338	0.784319	2.39203	0.413333	11.86	3.71333	7.67667	0.266667	13.78	16.85	243.487	6.40333	0.86	1.69333	0.553333	zeatin O-xylosyltransferase-like [Sesamum indicum]
SIN_1023744	24.3938	9.23189	4.43842	9.07637	53.8231	16.9656	12.2688	9.39082	12.1522	65.0688	8.78826	45.8733	5.04	13.2733	41.8133	83.7933	10.27	13.2	71.6033	94.7667	6.78667	3.32667	14.57	9.47667	protein TRANSPARENT TESTA 12-like [Sesamum indicum]
SIN_1023923	7.59304	0.723114	0.507186	0.56624	0.937541	4.20575	1.26083	0.660269	1.31878	4.34231	44.3809	11.7955	9.00333	5.78667	2.38667	0.52	16.36	16.6867	11.8133	0.78	3.97333	9.82	4.57	4.38667	uncharacterized protein LOC15155633 [Sesamum indicum]
SIN_1023928	9.73558	3.8132	2.54777	1.03809	1.18304	41.9091	23.2439	22.3468	14.3806	20.2358	19.6292	9.52777	286.063	89.6867	11.1367	1.75667	132.49	8.66667	7.81333	0.673333	102.06	54.99	61.0367	3.49	putative glycine-rich cell wall structural protein 1 [Sesamum indicum]
SIN_1024185	2.18428	0.134911	0.274734	0.563678	0.578813	0.925573	0.832272	0	1.54913	2.56796	3.8958	0.001	21.6933	0.56	0.12	0.0633333	18.3133	0.233333	0.453333	0.223333	10.9033	29.54	3.48333	7.24	dirigent protein 1 [Sesamum indicum]
SIN_1024421	11.6944	6.12799	4.47865	3.07024	2.14481	14.2157	7.1498	2.80958	9.71387	5.36582	6.56489	0.317059	12.01	16.48	0.0933333	0.06	9.36667	22.4	0.213333	0.0733333	2.3	4.01667	0.216667	2.07667	laccase-17 [Sesamum indicum]
SIN_1024624	70.0768	8.56596	6.41003	7.26712	9.7075	33.9932	9.23432	6.91082	6.95082	7.14254	29.8678	143.265	49.1267	29.3267	20.47	13.1833	31.07	50.0033	15.43	3.12667	61.0733	39.7333	182.487	68.8967	probable E3 ubiquitin-protein ligase XERICO [Sesamum indicum]
SIN_1024757	31.9021	12.1289	14.1004	25.5734	10.3612	21.136	7.31894	10.8393	10.5073	5.08306	15.7762	68.7003	11.8867	0.92	0.386667	0.216667	11.41	0.846667	0.436667	0.01	14.2033	18.6233	13.9467	4.09	1-aminocyclopropane-1-carboxylate oxidase 1 [Sesamum indicum]
SIN_1024893	37.8941	8.2939	4.46086	12.7663	1.49454	52.5995	13.9318	6.47093	16.4902	3.85962	16.11	3.87105	8.10667	5.27333	3.52	3.18333	17.4	4.01667	3.23667	0.373333	5.18667	23.81	1.70667	5.28	NA
SIN_1024930	35.833	8.70272	3.06322	5.70946	1.74041	45.3186	9.93417	4.9267	6.12732	1.54713	7.19698	2.57186	18.55	2.49	1.15667	0.27	18.64	3.19333	0.826667	0.0633333	4.68	22.8	1.22333	8.87	rac-like GTP-binding protein 5 [Sesamum indicum]
SIN_1025414	2.22812	1.16083	1.33523	0.251569	0.871591	2.32726	0.779785	1.29786	0.0555834	0.323745	0.191287	3.21396	10.1067	1.77	2.56667	0.203333	10.6667	3.81333	1.47	0.0633333	1.93333	8.25667	12.0467	2.19333	ABC transporter G family member 5 [Sesamum indicum]
SIN_1025457	4644.47	2502.06	1130.98	1179.04	945.787	5584.71	2659.06	2853.21	1043.22	1343.85	15.8067	130.724	12.6367	25.2467	36.45	35.4333	22.5667	30.8233	96.49	37.57	114.773	41.4	307.51	52.9033	NA
SIN_1025523	8.93792	4.3185	2.61609	4.85525	1.72502	10.0244	3.80387	4.07267	5.08474	2.24329	7.69909	58.1565	14.4967	4.21333	7.96	10.4667	7.70667	3.88	2.98333	2.59	3.56667	0.906667	21.9433	4.12333	NA
SIN_1025614	0.497895	1.28183	0.289903	0.0210616	0	1.12382	0.542504	0.0699932	0	0	16.0173	0.001	52.25	20.4	1.65333	0.6	38.88	7.45667	0.973333	0.17	168.04	219.513	29.2767	93.7267	MLP-like protein 34 [Sesamum indicum]
SIN_1025628	1.7854	0.942864	0.820705	1.55238	1.06368	2.83852	0.892111	0.339146	1.02541	0.415609	4.85124	35.2265	21.0833	5.21667	7.39667	3.09333	16.2833	6.19667	4.57	0.663333	1.74667	16.28	0.843333	5.53667	transcription factor bHLH93 [Sesamum indicum]
SIN_1025691	6.28462	2.40209	4.56219	5.36444	2.58823	8.16802	3.90116	3.36209	2.73904	1.96367	5.89496	1.47097	5.85	7.05	2.73667	0.826667	8.28333	5.71333	2.78333	0.0466667	1.73333	7.74667	0.35	2.32333	glucan endo-1,3-beta-glucosidase 12 [Sesamum indicum]
SIN_1026082	43.2306	14.7006	18.0823	14.7452	6.70074	48.1486	10.4595	16.0561	10.5169	3.40871	1.19586	2.97076	28.7167	2.62667	0.4	0.0833333	34.3767	4.05667	0.853333	0.09	10.9967	41.8367	14.5	6.28667	beta-xylosidase/alpha-L-arabinofuranosidase 2-like [Sesamum indicum]
SIN_1026171	25.8846	4.86035	2.57061	4.53664	3.21272	21.6783	3.85329	3.49903	3.80412	2.62	10.4115	3.52125	15.0667	9.15667	9.12333	2.19333	19.5367	12.31	5.54333	0.133333	6.6	2.24667	4.34	8.27	uncharacterized protein LOC15172685 [Sesamum indicum]
SIN_1026400	181.235	56.2475	51.6986	39.9717	61.067	167.22	48.578	42.7221	51.7723	60.5015	46.7165	457.35	122.45	49.1933	52.1933	38.95	107.953	69.3	58.1067	26.3267	30.9133	50.2733	149.547	46.0567	sterol 14-demethylase-like [Sesamum indicum]
SIN_1026496	0.832158	0.126205	0.161216	0.0329041	0.0797935	0.211481	0.0473783	0.0182081	0.100068	0.079965	10.896	0.793495	125.563	16.5767	8.80333	0.576667	48.9133	22.8933	8.08	0.306667	53.6633	132.983	71.6667	38.23	cytochrome P45 78A5-like [Sesamum indicum]
SIN_1026650	2.50393	1.68089	0.254363	0.482157	1.58432	3.56339	3.17899	0.671779	0.960504	1.78615	0.393755	32.9347	12.0467	1.17333	1.69667	0.1	8.76333	3.15333	1.7	0.0433333	2.33333	21.4567	6.17333	1.82	polygalacturonase At1g481 [Sesamum indicum]
SIN_1026079	8.73373	5.68001	13.181	11.9815	4.28155	5.76862	1.78033	6.81812	4.29159	3.83054	22.3079	7.00677	2.80667	37.11	31.1267	16.1767	2.19333	20.5067	46.6433	4.61	29.09	31.4	10.94	16.07	NAC transcription factor 25-like [Sesamum indicum]
SIN_1026660	40.0213	47.6461	12.6825	29.4084	74.8314	29.9767	36.9084	22.3443	35.1978	83.347	31.4953	99.4277	30.0667	26.8133	15.7367	19.0967	27.2167	27.6367	13.8533	5.72	21.2	72.21	53.6667	63.99	carbonic anhydrase 2-like [Sesamum indicum]
SIN_1026706	0.904648	0.193895	0.734538	0.911593	0.116334	2.6209	3.08066	1.21525	1.57454	3.58824	89.9356	8.13233	30.2767	24.99	7.35	46.1633	27.8133	14.87	8.19333	192.32	0.363333	0.00666667	0.663333	1.76333	UDP-glycosyltransferase 74B1 [Sesamum indicum]
SIN_1026747	134.807	90.9843	36.9513	47.4232	141.881	66.2639	78.3428	24.8137	49.7353	150.948	83.0721	24.3759	115.37	72.1233	50.38	23.84	84.5867	44.6533	41.71	10.1433	109.453	141.037	39.3533	53.74	transcription factor MYB1R1 [Sesamum indicum]
