# Supplementary material for: Depicting the Core Transcriptome Modulating Multiple Abiotic Stresses Responses in Sesame (Sesamum indicum L.)
Source: Int J Mol Sci. 2019 Aug 13;20(16):3930. doi: 10.3390/ijms20163930 (PMC6721054; doi:10.3390/ijms20163930)
Supplement: Supplementary file 1 [file ijms-20-03930-s001.zip › Table S3.xlsx]

## Sheet: Feuil1
Table S3. Repartition of the sesame core abiotic-stress responsive genes into the three co-expressed modules (Grey, Blue and Turquoise) detected by WGCNA.
Gene name	Module
SIN_1010704	Blue
SIN_1018708	Blue
SIN_1016233	Blue
SIN_1020862	Blue
SIN_1008977	Blue
SIN_1024285	Blue
SIN_1012566	Blue
SIN_1017004	Blue
SIN_1014880	Blue
SIN_1023965	Blue
SIN_1003365	Blue
SIN_1018101	Blue
SIN_1019975	Blue
SIN_1009668	Blue
SIN_1014499	Blue
SIN_1020672	Blue
SIN_1012570	Blue
SIN_1025628	Blue
SIN_1015871	Blue
SIN_1022124	Blue
SIN_1005372	Blue
SIN_1010507	Blue
SIN_1009466	Blue
SIN_1003210	Blue
SIN_1006334	Blue
SIN_1001467	Blue
SIN_1023361	Blue
SIN_1024624	Blue
SIN_1011541	Blue
SIN_1022039	Blue
SIN_1021043	Blue
SIN_1003327	Blue
SIN_1004573	Blue
SIN_1013976	Blue
SIN_1021440	Blue
SIN_1009667	Blue
SIN_1020730	Blue
SIN_1023897	Blue
SIN_1019627	Blue
SIN_1011681	Blue
SIN_1010049	Blue
SIN_1005329	Blue
SIN_1022749	Blue
SIN_1020762	Blue
SIN_1008531	Blue
SIN_1018833	Blue
SIN_1019610	Blue
SIN_1002768	Blue
SIN_1018581	Blue
SIN_1011984	Blue
SIN_1018022	Blue
SIN_1026429	Blue
SIN_1017866	Blue
SIN_1026138	Blue
SIN_1014605	Blue
SIN_1004574	Blue
SIN_1014811	Blue
SIN_1008043	Blue
SIN_1026650	Blue
SIN_1003530	Blue
SIN_1027059	Blue
SIN_1020251	Blue
SIN_1019621	Blue
SIN_1019808	Blue
SIN_1001618	Blue
SIN_1013309	Blue
SIN_1025376	Blue
SIN_1018382	Blue
SIN_1010139	Blue
SIN_1004354	Blue
SIN_1007659	Blue
SIN_1019140	Blue
SIN_1018901	Blue
SIN_1018896	Blue
SIN_1003294	Blue
SIN_1004928	Blue
SIN_1017469	Blue
SIN_1019363	Blue
SIN_1014647	Blue
SIN_1004189	Blue
SIN_1005126	Blue
SIN_1003097	Blue
SIN_1006713	Blue
SIN_1011817	Blue
SIN_1009501	Blue
SIN_1002793	Blue
SIN_1024789	Blue
SIN_1015983	Blue
SIN_1025523	Blue
SIN_1008672	Blue
SIN_1011060	Blue
SIN_1010077	Blue
SIN_1015161	Blue
SIN_1002789	Blue
SIN_1002788	Blue
SIN_1022433	Blue
SIN_1002791	Blue
SIN_1014786	Blue
SIN_1010331	Blue
SIN_1002792	Blue
SIN_1002790	Blue
SIN_1018541	Blue
SIN_1017721	Blue
SIN_1005072	Blue
SIN_1022458	Blue
SIN_1017724	Blue
SIN_1026400	Blue
SIN_1002787	Blue
SIN_1019605	Blue
SIN_1024757	Blue
SIN_1021358	Blue
SIN_1018367	Blue
SIN_1026660	Blue
SIN_1025012	Grey
SIN_1022125	Grey
SIN_1026221	Grey
SIN_1012398	Grey
SIN_1010897	Grey
SIN_1011477	Grey
SIN_1025614	Grey
SIN_1019640	Grey
SIN_1019848	Grey
SIN_1019915	Grey
SIN_1004965	Grey
SIN_1006754	Grey
SIN_1004338	Grey
SIN_1013639	Grey
SIN_1018640	Grey
SIN_1022422	Grey
SIN_1014038	Grey
SIN_1018556	Grey
SIN_1019590	Grey
SIN_1022821	Grey
SIN_1014764	Grey
SIN_1010546	Grey
SIN_1006147	Grey
SIN_1004244	Grey
SIN_1002638	Grey
SIN_1006765	Grey
SIN_1024788	Grey
SIN_1023165	Grey
SIN_1019599	Grey
SIN_1014580	Grey
SIN_1009811	Grey
SIN_1018077	Grey
SIN_1006622	Grey
SIN_1013679	Grey
SIN_1001613	Grey
SIN_1015765	Grey
SIN_1009878	Grey
SIN_1018441	Grey
SIN_1022427	Grey
SIN_1013807	Grey
SIN_1002211	Grey
SIN_1023686	Grey
SIN_1002560	Grey
SIN_1017142	Grey
SIN_1018058	Grey
SIN_1005175	Grey
SIN_1022640	Grey
SIN_1023511	Grey
SIN_1004520	Grey
SIN_1015866	Grey
SIN_1021637	Grey
SIN_1004533	Grey
SIN_1014328	Grey
SIN_1004026	Grey
SIN_1021127	Grey
SIN_1007320	Grey
SIN_1022470	Grey
SIN_1024893	Grey
SIN_1008334	Grey
SIN_1005516	Grey
SIN_1026328	Grey
SIN_1008832	Grey
SIN_1005683	Grey
SIN_1008674	Grey
SIN_1013410	Grey
SIN_1012173	Grey
SIN_1021967	Grey
SIN_1004921	Grey
SIN_1008670	Grey
SIN_1023331	Grey
SIN_1023410	Grey
SIN_1019053	Grey
SIN_1009846	Grey
SIN_1006733	Grey
SIN_1015505	Grey
SIN_1003190	Grey
SIN_1016469	Grey
SIN_1009228	Grey
SIN_1026428	Grey
SIN_1012380	Grey
SIN_1001939	Grey
SIN_1010817	Grey
SIN_1011422	Grey
SIN_1024093	Grey
SIN_1001772	Grey
SIN_1011584	Grey
SIN_1011125	Grey
SIN_1013415	Grey
SIN_1008702	Grey
SIN_1022846	Grey
SIN_1016223	Grey
SIN_1005616	Grey
SIN_1016710	Grey
SIN_1017824	Grey
SIN_1026082	Grey
SIN_1023080	Grey
SIN_1018360	Grey
SIN_1004185	Grey
SIN_1009154	Grey
SIN_1005121	Grey
SIN_1024930	Grey
SIN_1013778	Grey
SIN_1008777	Grey
SIN_1008669	Grey
SIN_1011579	Grey
SIN_1015706	Grey
SIN_1016702	Grey
SIN_1013611	Grey
SIN_1010771	Grey
SIN_1015471	Grey
SIN_1011824	Grey
SIN_1023191	Grey
SIN_1009344	Grey
SIN_1018778	Grey
SIN_1008679	Grey
SIN_1021162	Grey
SIN_1026584	Grey
SIN_1008958	Grey
SIN_1018571	Grey
SIN_1026747	Grey
SIN_1009558	Grey
SIN_1016434	Grey
SIN_1010965	Grey
SIN_1016750	Grey
SIN_1010661	Grey
SIN_1017978	Grey
SIN_1003878	Grey
SIN_1016543	Grey
SIN_1026171	Grey
SIN_1006465	Grey
SIN_1003632	Grey
SIN_1026962	Grey
SIN_1006852	Grey
SIN_1021212	Grey
SIN_1022862	Grey
SIN_1005891	Grey
SIN_1013526	Grey
SIN_1003892	Grey
SIN_1024481	Grey
SIN_1025691	Grey
SIN_1024082	Grey
SIN_1009070	Grey
SIN_1023744	Grey
SIN_1010773	Grey
SIN_1024421	Grey
SIN_1021977	Grey
SIN_1023509	Grey
SIN_1008224	Grey
SIN_1019060	Grey
SIN_1005451	Grey
SIN_1015711	Grey
SIN_1012646	Grey
SIN_1018261	Grey
SIN_1014283	Grey
SIN_1010888	Turquoise
SIN_1001365	Turquoise
SIN_1011099	Turquoise
SIN_1011790	Turquoise
SIN_1010319	Turquoise
SIN_1020512	Turquoise
SIN_1003285	Turquoise
SIN_1003248	Turquoise
SIN_1016449	Turquoise
SIN_1001537	Turquoise
SIN_1011760	Turquoise
SIN_1011461	Turquoise
SIN_1022132	Turquoise
SIN_1001914	Turquoise
SIN_1017976	Turquoise
SIN_1022566	Turquoise
SIN_1022220	Turquoise
SIN_1021308	Turquoise
SIN_1018433	Turquoise
SIN_1014031	Turquoise
SIN_1019476	Turquoise
SIN_1012722	Turquoise
SIN_1001733	Turquoise
SIN_1020232	Turquoise
SIN_1015021	Turquoise
SIN_1020673	Turquoise
SIN_1025457	Turquoise
SIN_1012618	Turquoise
SIN_1010802	Turquoise
SIN_1011474	Turquoise
SIN_1018308	Turquoise
SIN_1002934	Turquoise
SIN_1025803	Turquoise
SIN_1015119	Turquoise
SIN_1011102	Turquoise
SIN_1009991	Turquoise
SIN_1009487	Turquoise
SIN_1012698	Turquoise
SIN_1004488	Turquoise
SIN_1025682	Turquoise
SIN_1012515	Turquoise
SIN_1013297	Turquoise
SIN_1014806	Turquoise
SIN_1010797	Turquoise
SIN_1026787	Turquoise
SIN_1006816	Turquoise
SIN_1012222	Turquoise
SIN_1008171	Turquoise
SIN_1003948	Turquoise
SIN_1010649	Turquoise
SIN_1010344	Turquoise
SIN_1026913	Turquoise
SIN_1023601	Turquoise
SIN_1020856	Turquoise
SIN_1017189	Turquoise
SIN_1017342	Turquoise
SIN_1018387	Turquoise
SIN_1012629	Turquoise
SIN_1021989	Turquoise
SIN_1000897	Turquoise
SIN_1002894	Turquoise
SIN_1018678	Turquoise
SIN_1018149	Turquoise
SIN_1005867	Turquoise
SIN_1007389	Turquoise
SIN_1006699	Turquoise
SIN_1007937	Turquoise
SIN_1004401	Turquoise
SIN_1020663	Turquoise
SIN_1006915	Turquoise
SIN_1006577	Turquoise
SIN_1025712	Turquoise
SIN_1020482	Turquoise
SIN_1016905	Turquoise
SIN_1010526	Turquoise
SIN_1026934	Turquoise
SIN_1008018	Turquoise
SIN_1007391	Turquoise
SIN_1017316	Turquoise
SIN_1011590	Turquoise
SIN_1019384	Turquoise
SIN_1013612	Turquoise
SIN_1015309	Turquoise
SIN_1025883	Turquoise
SIN_1004667	Turquoise
SIN_1002657	Turquoise
SIN_1011710	Turquoise
SIN_1011555	Turquoise
SIN_1004075	Turquoise
SIN_1012734	Turquoise
SIN_1014913	Turquoise
SIN_1012124	Turquoise
SIN_1007189	Turquoise
SIN_1021985	Turquoise
SIN_1026079	Turquoise
SIN_1018656	Turquoise
SIN_1011729	Turquoise
SIN_1005342	Turquoise
SIN_1006870	Turquoise
SIN_1014241	Turquoise
SIN_1010452	Turquoise
SIN_1026496	Turquoise
SIN_1004507	Turquoise
SIN_1008788	Turquoise
SIN_1002256	Turquoise
SIN_1009807	Turquoise
SIN_1024286	Turquoise
SIN_1002541	Turquoise
SIN_1002277	Turquoise
SIN_1003219	Turquoise
SIN_1007999	Turquoise
SIN_1002615	Turquoise
SIN_1014016	Turquoise
SIN_1011014	Turquoise
SIN_1020883	Turquoise
SIN_1005524	Turquoise
SIN_1008629	Turquoise
SIN_1013789	Turquoise
SIN_1004960	Turquoise
SIN_1006243	Turquoise
SIN_1003941	Turquoise
SIN_1017899	Turquoise
SIN_1023068	Turquoise
SIN_1012886	Turquoise
SIN_1003657	Turquoise
SIN_1013075	Turquoise
SIN_1025734	Turquoise
SIN_1017925	Turquoise
SIN_1005606	Turquoise
SIN_1025414	Turquoise
SIN_1016482	Turquoise
SIN_1009257	Turquoise
SIN_1014673	Turquoise
SIN_1011658	Turquoise
SIN_1012459	Turquoise
SIN_1004161	Turquoise
SIN_1012609	Turquoise
SIN_1019033	Turquoise
SIN_1020046	Turquoise
SIN_1007034	Turquoise
SIN_1005078	Turquoise
SIN_1012089	Turquoise
SIN_1021624	Turquoise
SIN_1016606	Turquoise
SIN_1015318	Turquoise
SIN_1017122	Turquoise
SIN_1010846	Turquoise
SIN_1023923	Turquoise
SIN_1022469	Turquoise
SIN_1021953	Turquoise
SIN_1020695	Turquoise
SIN_1004665	Turquoise
SIN_1019371	Turquoise
SIN_1013298	Turquoise
SIN_1016897	Turquoise
SIN_1020721	Turquoise
SIN_1008745	Turquoise
SIN_1023904	Turquoise
SIN_1004451	Turquoise
SIN_1015553	Turquoise
SIN_1005453	Turquoise
SIN_1021627	Turquoise
SIN_1011044	Turquoise
SIN_1013024	Turquoise
SIN_1006732	Turquoise
SIN_1011996	Turquoise
SIN_1004211	Turquoise
SIN_1005719	Turquoise
SIN_1021654	Turquoise
SIN_1018916	Turquoise
SIN_1014517	Turquoise
SIN_1019519	Turquoise
SIN_1006084	Turquoise
SIN_1021211	Turquoise
SIN_1016805	Turquoise
SIN_1009465	Turquoise
SIN_1015086	Turquoise
SIN_1007534	Turquoise
SIN_1026244	Turquoise
SIN_1012770	Turquoise
SIN_1024734	Turquoise
SIN_1012759	Turquoise
SIN_1017634	Turquoise
SIN_1012172	Turquoise
SIN_1012768	Turquoise
SIN_1003183	Turquoise
SIN_1002759	Turquoise
SIN_1006237	Turquoise
SIN_1024185	Turquoise
SIN_1011199	Turquoise
SIN_1009704	Turquoise
SIN_1015502	Turquoise
SIN_1022297	Turquoise
SIN_1010159	Turquoise
SIN_1026203	Turquoise
SIN_1004804	Turquoise
SIN_1018085	Turquoise
SIN_1003479	Turquoise
SIN_1009285	Turquoise
SIN_1006019	Turquoise
SIN_1018435	Turquoise
SIN_1027022	Turquoise
SIN_1022504	Turquoise
SIN_1016615	Turquoise
SIN_1010176	Turquoise
SIN_1013604	Turquoise
SIN_1000893	Turquoise
SIN_1026706	Turquoise
SIN_1018318	Turquoise
SIN_1013605	Turquoise
SIN_1006025	Turquoise
SIN_1009170	Turquoise
SIN_1013347	Turquoise
SIN_1020288	Turquoise
SIN_1021626	Turquoise
SIN_1005589	Turquoise
SIN_1015901	Turquoise
SIN_1023928	Turquoise
SIN_1009526	Turquoise
SIN_1022381	Turquoise
SIN_1007323	Turquoise
SIN_1008948	Turquoise
SIN_1019896	Turquoise
SIN_1015586	Turquoise
SIN_1009173	Turquoise
SIN_1015692	Turquoise
SIN_1008704	Turquoise
SIN_1013479	Turquoise
SIN_1015487	Turquoise
SIN_1018714	Turquoise
SIN_1007789	Turquoise
SIN_1026245	Turquoise
SIN_1015595	Turquoise
SIN_1017358	Turquoise
SIN_1013683	Turquoise
SIN_1024071	Turquoise
SIN_1014868	Turquoise
SIN_1011548	Turquoise
SIN_1023459	Turquoise
SIN_1002858	Turquoise
SIN_1020437	Turquoise
SIN_1006031	Turquoise
SIN_1010527	Turquoise
SIN_1013343	Turquoise
SIN_1022475	Turquoise
SIN_1011806	Turquoise
SIN_1019050	Turquoise
SIN_1021497	Turquoise
SIN_1020644	Turquoise
SIN_1027076	Turquoise
SIN_1004560	Turquoise
SIN_1016086	Turquoise
SIN_1013457	Turquoise
SIN_1004849	Turquoise
SIN_1010941	Turquoise
SIN_1019146	Turquoise
SIN_1014606	Turquoise
SIN_1021436	Turquoise
SIN_1023281	Turquoise
SIN_1010787	Turquoise
SIN_1025540	Turquoise
SIN_1017554	Turquoise
SIN_1017332	Turquoise
SIN_1007831	Turquoise
SIN_1005906	Turquoise
SIN_1019556	Turquoise
SIN_1013658	Turquoise
SIN_1021859	Turquoise
SIN_1018400	Turquoise
SIN_1013705	Turquoise
SIN_1019137	Turquoise
SIN_1014785	Turquoise
SIN_1016665	Turquoise
SIN_1021438	Turquoise
SIN_1009213	Turquoise
SIN_1025661	Turquoise
