# Supplementary material for: Depicting the Core Transcriptome Modulating Multiple Abiotic Stresses Responses in Sesame (Sesamum indicum L.)
Source: Int J Mol Sci. 2019 Aug 13;20(16):3930. doi: 10.3390/ijms20163930 (PMC6721054; doi:10.3390/ijms20163930)
Supplement: Supplementary file 1 [file ijms-20-03930-s001.zip › Table S4.xlsx]

## Sheet: enriched_motif
Table S4. Identification of the enriched cis-regulatory motifs in the promoters of the genes in each co-expressed module detected by WGCNA. The cumulative hypergeometric distribution (p ≤ 0.05) was used to identify the enriched motifs. For each motif, the corresponding transcription factor was supplied together with the predicted target genes
Module	TF_name	TF_family	Target_motif	Target_gene_number	Target_genes
Blue	SIN_1019627	WRKY	MP00440	6	SIN_1019605	SIN_1003210	SIN_1014786	SIN_1027059	SIN_1018541	SIN_1023965
Grey	SIN_1001939	MYB_related	MP00515	10	SIN_1022422	SIN_1010965	SIN_1013410	SIN_1018778	SIN_1016434	SIN_1015866	SIN_1026428	SIN_1021977	SIN_1014328	SIN_1006733
Grey	SIN_1026747	MYB_related	MP00630	69	SIN_1005891	SIN_1009811	SIN_1003190	SIN_1022422	SIN_1019590	SIN_1004244	SIN_1007320	SIN_1018360	SIN_1003892	SIN_1006765	SIN_1021637	SIN_1021967	SIN_1016469	SIN_1006147	SIN_1018571	SIN_1012398	SIN_1019640	SIN_1004185	SIN_1014764	SIN_1001772	SIN_1026082	SIN_1022427	SIN_1006852	SIN_1024930	SIN_1018441	SIN_1025614	SIN_1023080	SIN_1015866	SIN_1010817	SIN_1011824	SIN_1024093	SIN_1016223	SIN_1014283	SIN_1012173	SIN_1009558	SIN_1026428	SIN_1023410	SIN_1021977	SIN_1016750	SIN_1022821	SIN_1002211	SIN_1024082	SIN_1005683	SIN_1017142	SIN_1023165
Turquoise	SIN_1002759	WRKY	MP00525	7	SIN_1025540	SIN_1025712	SIN_1013298	SIN_1006243	SIN_1018916	SIN_1022297	SIN_1006577
Turquoise	SIN_1012698	bHLH	MP00084	144	SIN_1023281	SIN_1012759	SIN_1013705	SIN_1005524	SIN_1009285	SIN_1020437	SIN_1016449	SIN_1015487	SIN_1020673	SIN_1004667	SIN_1021624	SIN_1011044	SIN_1004849	SIN_1011590	SIN_1017358	SIN_1011474	SIN_1008788	SIN_1009257	SIN_1006084	SIN_1009526	SIN_1003948	SIN_1012768	SIN_1002615	SIN_1005719	SIN_1011760	SIN_1021654	SIN_1023928	SIN_1016897	SIN_1011710	SIN_1015586	SIN_1027022	SIN_1012459	SIN_1025734	SIN_1026888	SIN_1022475	SIN_1008745	SIN_1005589	SIN_1020644	SIN_1014913	SIN_1014016	SIN_1018678	SIN_1012124	SIN_1007391	SIN_1010941	SIN_1020512
Turquoise	SIN_1021497	WRKY	MP00531	17	SIN_1016449	SIN_1015487	SIN_1011590	SIN_1008788	SIN_1002615	SIN_1010176	SIN_1022475	SIN_1017976	SIN_1013298	SIN_1021985	SIN_1003657	SIN_1018916	SIN_1010649	SIN_1004075	SIN_1026245	SIN_1009807	SIN_1012722
Turquoise	SIN_1008018	Dof	MP00046	269	SIN_1026787	SIN_1023281	SIN_1012759	SIN_1013705	SIN_1005524	SIN_1009285	SIN_1020437	SIN_1017342	SIN_1016449	SIN_1015487	SIN_1025540	SIN_1020673	SIN_1018714	SIN_1015553	SIN_1004667	SIN_1026496	SIN_1017925	SIN_1021624	SIN_1012172	SIN_1011044	SIN_1009465	SIN_1004849	SIN_1011590	SIN_1017358	SIN_1018149	SIN_1015086	SIN_1015021	SIN_1020856	SIN_1011099	SIN_1009487	SIN_1011474	SIN_1008788	SIN_1009257	SIN_1006084	SIN_1020046	SIN_1009526	SIN_1003948	SIN_1012768	SIN_1002615	SIN_1005719	SIN_1011760	SIN_1021438	SIN_1002256	SIN_1004488	SIN_1021654
[truncated: 224 more columns]
